# Supplementary material for: CircLIFR synergizes with MSH2 to attenuate chemoresistance via MutSα/ATM-p73 axis in bladder cancer
Source: Mol Cancer. 2021 Apr 19;20:70. doi: 10.1186/s12943-021-01360-4 (PMC8054397; doi:10.1186/s12943-021-01360-4)
Supplement: Supplementary file 6 — Additional file 6: Supplementary Table S1. [file 12943_2021_1360_MOESM6_ESM.xlsx]

## Sheet: Sheet1
Primers for qPCR
Gene	Primer	Sequence (5′-3′)
circLIFR	Forward	ACGTAAAGAGAGTATGGAGCTCGT
	Reverse	TGTTCCAGAGGGTGCTTTCCA
mLIFR	Forward	TCTGGTCTCGAAGAGTGGAGTGA
	Reverse	ATGGATCAAGGGGCAGTTTGT
pLIFR	Forward	TCCACCAGATACTCCTCAACAACT
	Reverse	GCACTTCCAACGTACTCCTTGC
GAPDH	Forward	CAATGACCCCTTCATTGACC
	Reverse	TTGATTTTGGAGGGATCTCG
GAPDH-divergent	Forward	TCAAGAAGGTGGTGAAGCAGGC
	Reverse	ATGCCAGTGAGCTTCCCGTT
U1	Forward	ACTTACCTGGCAGGGGAGATACC
	Reverse	CCACTACCACAAATTATGCAGTCG
MSH2	Forward	GTCACAGCACTCACCACTGAAG
	Reverse	AACTCCTCAAGTTCCAGGGCT
U6	Forward	GCTTCGGCAGCACATATACTAAAAT
	Reverse	CGCTTCACGAATTTGCGTGTCAT
CDR1as	Forward	CGGGTCTTCCAGGAAATCCG
	Reverse	TCCGGAAGATGTGGATTGACTG
Primers for plasmid construction
Vector	Primer	Sequence (5′-3′)
3xFlag MSH2	Forward	CCGGAATTCATGGCGGTGCAGCCGAAGG
	Reverse	CGCGGATCCCGTAGTAACTTTTATTCGTGAAATGATTT
3xFlag MSH2 Δ620-934	Forward	CCGGAATTCGTACGACCAGCCATTTTGGAGAAA
	Reverse	CGCGGATCCCGTAGTAACTTTTATTCGTGAAATGATTT
3xFlag MSH2 Δ300-934	Forward	CCGGAATTCATGAAATTGGATATTGCAGCAGTCA
	Reverse	CGCGGATCCCGTAGTAACTTTTATTCGTGAAATGATTT
3xFlag MSH2 Δ1-619	Forward	CCGGAATTCATGGCGGTGCAGCCGAAGG
	Reverse	CGCGGATCCATATGGAACAGGTGCTCCATTTGA
3xFlag MSH2 Δ1-299	Forward	CCGGAATTCATGGCGGTGCAGCCGAAGG
	Reverse	CGCGGATCCATACTGGCTGAAGTCAAAAGTAGTC
circLIFR	Forward	CTAATGACTTTTTTTTTATACTTCAGGACTGACTGCATTGCACAGATGA
	Reverse	GCCTAATTCTTTTCCTTGCTTCTTACTAATTTTACGAGCTCCATACTCT
ShRNA oligo sequences
Vector	Oligonucleotide	Sequence (5′-3′)
shMSH2#1	Forward	CCGGGCCTTGCTGAATAAGTGTAAACTCGAGTTTACACTTATTCAGCAAGGCTTTTTGGTACC
	Reverse	AATTGGTACCAAAAAGCCTTGCTGAATAAGTGTAAACTCGAGTTTACACTTATTCAGCAAGGC
shMSH2#2	Forward	CCGGATTCATGTTGCAGAGCTTGCTCTCGAGAGCAAGCTCTGCAACATGAATTTTTTGGTACC
	Reverse	AATTGGTACCAAAAAATTCATGTTGCAGAGCTTGCTCTCGAGAGCAAGCTCTGCAACATGAAT
sh-circLIFR#1	Forward	CCGGTGCAATGCAGTCAGTCTAATTCTCGAGAATTAGACTGACTGCATTGCATTTTTGGTACC
	Reverse	AATTGGTACCAAAAATGCAATGCAGTCAGTCTAATTCTCGAGAATTAGACTGACTGCATTGCA
sh-circLIFR#2	Forward	CCGGGCAGTCAGTCTAATTTTACGACTCGAGTCGTAAAATTAGACTGACTGCTTTTTGGTACC
	Reverse	AATTGGTACCAAAAAGCAGTCAGTCTAATTTTACGACTCGAGTCGTAAAATTAGACTGACTGC
sh-circLIFR#3	Forward	CCGGCAGTCTAATTTTACGAGCTCCCTCGAGGGAGCTCGTAAAATTAGACTGTTTTTGGTACC
	Reverse	AATTGGTACCAAAAACAGTCTAATTTTACGAGCTCCCTCGAGGGAGCTCGTAAAATTAGACTG
sh-P73	Forward	CCGGCCAAGGGTTACAGAGCATTTACTCGAGTAAATGCTCTGTAACCCTTGGTTTTTGGTACC
	Reverse	AATTGGTACCAAAAACCAAGGGTTACAGAGCATTTACTCGAGTAAATGCTCTGTAACCCTTGG
scramble	Forward	CCGGCAACAAGATGAAGAGCACCAACTCGAGTTGGTGCTCTTCATCTTGTTGTTTTTGGTACC
	Reverse	AATTGGTACCAAAAACAACAAGATGAAGAGCACCAACTCGAGTTGGTGCTCTTCATCTTGTTG
Oligonucleotides for FISH and RNA pull-down
Oligonucleotide		Sequence (5′-3′)
circLIFR FISH		ATCATCTGTGCAATGCAGTCAGTCTAATTTTACGAGCTCCATACTCTCTTTA-Cy3
U6 FISH		Provided by Ribobio
18S FISH		Provided by Ribobio
Sense probe for circLIFR pull-down		ATCTGTGCAATGCAGTCAGTCTAATTTTACGAGCTCCATACTCTC-Biotin
Anti-sense probe for circLIFR pull-down		GAGAGTATGGAGCTCGTAAAATTAGACTGACTGCATTGCACAGAT-Biotin
