# Supplementary material for: CircLIFR synergizes with MSH2 to attenuate chemoresistance via MutSα/ATM-p73 axis in bladder cancer
Source: Mol Cancer. 2021 Apr 19;20:70. doi: 10.1186/s12943-021-01360-4 (PMC8054397; doi:10.1186/s12943-021-01360-4)
Supplement: Supplementary file 7 — Additional file 7: Supplementary Table S2. [file 12943_2021_1360_MOESM7_ESM.xlsx]

## Sheet: HFX1_TP181201690_Proteins
Mass spectrometry analysis of RNA pulldown using circLIFR anti-sense probes
Checked	Protein FDR Confidence: Combined	Master	Accession	Description	Exp. q-value: Combined	Sum PEP Score	Coverage [%]	# Peptides	# PSMs	# Unique Peptides	# Protein Groups	# AAs	MW [kDa]	calc. pI	Score Sequest HT: Sequest HT	# Peptides (by Search Engine): Sequest HT
FALSE	High	IsMasterProtein	A0A024R1N1	Myosin, heavy polypeptide 9, non-muscle, isoform CRA_a OS=Homo sapiens OX=9606 GN=MYH9 PE=3 SV=1	0	383.015	44	91	98	77	1	1960	226.4	5.6	233.43	91
FALSE	High	IsMasterProtein	O75643	U5 small nuclear ribonucleoprotein 200 kDa helicase OS=Homo sapiens OX=9606 GN=SNRNP200 PE=1 SV=2	0	269.577	32	67	72	67	1	2136	244.4	6.06	169.99	67
FALSE	High	IsMasterProtein	Q6P2Q9	Pre-mRNA-processing-splicing factor 8 OS=Homo sapiens OX=9606 GN=PRPF8 PE=1 SV=2	0	263.7	32	73	74	73	1	2335	273.4	8.84	173.43	73
FALSE	High	IsMasterProtein	Q15029	116 kDa U5 small nuclear ribonucleoprotein component OS=Homo sapiens OX=9606 GN=EFTUD2 PE=1 SV=1	0	204.742	54	44	47	43	1	972	109.4	5	127.49	44
FALSE	High	IsMasterProtein	P78527	DNA-dependent protein kinase catalytic subunit OS=Homo sapiens OX=9606 GN=PRKDC PE=1 SV=3	0	191.323	17	67	69	67	1	4128	468.8	7.12	113.51	67
FALSE	High	IsMasterProtein	P49756	RNA-binding protein 25 OS=Homo sapiens OX=9606 GN=RBM25 PE=1 SV=3	0	182.557	41	39	48	39	1	843	100.1	6.32	118.46	39
FALSE	High	IsMasterProtein	O75533	Splicing factor 3B subunit 1 OS=Homo sapiens OX=9606 GN=SF3B1 PE=1 SV=3	0	181.671	32	40	48	40	1	1304	145.7	7.09	114.65	40
FALSE	High	IsMasterProtein	A0A024RC65	HCG1991735, isoform CRA_a OS=Homo sapiens OX=9606 GN=hCG_1991735 PE=4 SV=1	0	172.643	30	44	45	42	1	1657	189.1	6.48	112.29	44
FALSE	High	IsMasterProtein	P35580	Myosin-10 OS=Homo sapiens OX=9606 GN=MYH10 PE=1 SV=3	0	169.397	24	44	47	30	1	1976	228.9	5.54	102.23	44
FALSE	High	IsMasterProtein	P21333	Filamin-A OS=Homo sapiens OX=9606 GN=FLNA PE=1 SV=4	0	164.01	21	44	47	39	1	2647	280.6	6.06	117.87	44
FALSE	High	IsMasterProtein	H6VRG1	Keratin 1 OS=Homo sapiens OX=9606 GN=KRT1 PE=3 SV=1	0	156.658	47	30	35	26	1	645	66.1	8.12	100.72	30
FALSE	High	IsMasterProtein	B3KY60	cDNA FLJ16777 fis, clone BRHIP2029567, highly similar to Cell division cycle 5-like protein OS=Homo sapiens OX=9606 PE=2 SV=1	0	132.914	48	34	35	34	1	802	92.2	8.18	91.03	34
FALSE	High	IsMasterProtein	Q9UKV3	Apoptotic chromatin condensation inducer in the nucleus OS=Homo sapiens OX=9606 GN=ACIN1 PE=1 SV=2	0	131.6	32	35	44	35	1	1341	151.8	6.43	81.71	35
FALSE	High	IsMasterProtein	P08670	Vimentin OS=Homo sapiens OX=9606 GN=VIM PE=1 SV=4	0	127.63	62	33	38	32	1	466	53.6	5.12	96.79	33
FALSE	High	IsMasterProtein	E9PK91	Bcl-2-associated transcription factor 1 OS=Homo sapiens OX=9606 GN=BCLAF1 PE=1 SV=1	0	126.061	38	34	35	1	1	871	100.3	9.95	73.39	34
FALSE	High	IsMasterProtein	Q9NYF8	Bcl-2-associated transcription factor 1 OS=Homo sapiens OX=9606 GN=BCLAF1 PE=1 SV=2	0	125.756	37	35	36	1	1	920	106.1	9.98	75.74	35
FALSE	High	IsMasterProtein	A0A140VK53	Testicular secretory protein Li 53 OS=Homo sapiens OX=9606 PE=2 SV=1	0	121.811	15	33	34	33	1	2752	299.4	12.06	75.16	33
FALSE	High	IsMasterProtein	Q13435	Splicing factor 3B subunit 2 OS=Homo sapiens OX=9606 GN=SF3B2 PE=1 SV=2	0	121.725	36	33	34	33	1	895	100.2	5.67	70.65	33
FALSE	High	IsMasterProtein	O43143	Pre-mRNA-splicing factor ATP-dependent RNA helicase DHX15 OS=Homo sapiens OX=9606 GN=DHX15 PE=1 SV=2	0	120.521	35	31	37	31	1	795	90.9	7.46	89.66	31
FALSE	High	IsMasterProtein	B0AZQ4	Structural maintenance of chromosomes protein OS=Homo sapiens OX=9606 PE=2 SV=1	0	120.251	29	31	32	31	1	1217	141.4	7.18	75.96	31
FALSE	High	IsMasterProtein	A0A0S2Z3G9	Actinin alpha 4 isoform 1 (Fragment) OS=Homo sapiens OX=9606 GN=ACTN4 PE=2 SV=1	0	119.996	39	29	30	19	1	911	104.8	5.44	74.62	29
FALSE	High	IsMasterProtein	A8K6V3	cDNA FLJ78677, highly similar to Homo sapiens splicing factor 3b, subunit 3, 130kDa (SF3B3), mRNA OS=Homo sapiens OX=9606 PE=2 SV=1	0	119.029	28	30	32	30	1	1217	135.5	5.21	81.3	30
FALSE	High	IsMasterProtein	Q00839	Heterogeneous nuclear ribonucleoprotein U OS=Homo sapiens OX=9606 GN=HNRNPU PE=1 SV=6	0	116.414	35	27	31	27	1	825	90.5	6	69.37	27
FALSE	High	IsMasterProtein	P02545	Prelamin-A/C OS=Homo sapiens OX=9606 GN=LMNA PE=1 SV=1	0	115.846	40	26	29	26	1	664	74.1	7.02	76.04	26
FALSE	High	IsMasterProtein	O94906	Pre-mRNA-processing factor 6 OS=Homo sapiens OX=9606 GN=PRPF6 PE=1 SV=1	0	113.615	36	33	37	33	1	941	106.9	8.25	87.73	33
FALSE	High	IsMasterProtein	P13645	Keratin, type I cytoskeletal 10 OS=Homo sapiens OX=9606 GN=KRT10 PE=1 SV=6	0	110.243	43	26	28	21	1	584	58.8	5.21	76.99	26
FALSE	High	IsMasterProtein	Q9Y2W1	Thyroid hormone receptor-associated protein 3 OS=Homo sapiens OX=9606 GN=THRAP3 PE=1 SV=2	0	109.85	25	28	31	20	1	955	108.6	10.15	77.79	28
FALSE	High	IsMasterProtein	P22626	Heterogeneous nuclear ribonucleoproteins A2/B1 OS=Homo sapiens OX=9606 GN=HNRNPA2B1 PE=1 SV=2	0	104.201	65	24	33	20	1	353	37.4	8.95	74.52	24
FALSE	High	IsMasterProtein	P20700	Lamin-B1 OS=Homo sapiens OX=9606 GN=LMNB1 PE=1 SV=2	0	101.346	45	27	29	24	1	586	66.4	5.16	62.07	27
FALSE	High	IsMasterProtein	O43290	U4/U6.U5 tri-snRNP-associated protein 1 OS=Homo sapiens OX=9606 GN=SART1 PE=1 SV=1	0	100.238	33	22	22	22	1	800	90.2	6.13	60.64	22
FALSE	High	IsMasterProtein	Q9NR30	Nucleolar RNA helicase 2 OS=Homo sapiens OX=9606 GN=DDX21 PE=1 SV=5	0	97.218	35	25	25	23	1	783	87.3	9.28	64.28	25
FALSE	High	IsMasterProtein	Q9H307	Pinin OS=Homo sapiens OX=9606 GN=PNN PE=1 SV=5	0	92.661	35	27	30	27	1	717	81.6	7.14	60.09	27
FALSE	High	IsMasterProtein	P60709	Actin, cytoplasmic 1 OS=Homo sapiens OX=9606 GN=ACTB PE=1 SV=1	0	92.623	57	19	27	7	1	375	41.7	5.48	65.3	19
FALSE	High	IsMasterProtein	A0A024R694	Actinin, alpha 1, isoform CRA_a OS=Homo sapiens OX=9606 GN=ACTN1 PE=4 SV=1	0	92.563	27	22	22	12	1	892	103	5.41	52.76	22
FALSE	High	IsMasterProtein	A0A0J9YVP6	Poly(U)-binding-splicing factor PUF60 (Fragment) OS=Homo sapiens OX=9606 GN=PUF60 PE=1 SV=1	0	91.211	44	18	21	18	1	534	57.4	5.35	62.17	18
FALSE	High	IsMasterProtein	O75400	Pre-mRNA-processing factor 40 homolog A OS=Homo sapiens OX=9606 GN=PRPF40A PE=1 SV=2	0	90.895	22	24	26	24	1	957	108.7	7.56	56.77	24
FALSE	High	IsMasterProtein	Q14683	Structural maintenance of chromosomes protein 1A OS=Homo sapiens OX=9606 GN=SMC1A PE=1 SV=2	0	89.822	23	30	31	30	1	1233	143.1	7.64	64.13	30
FALSE	High	IsMasterProtein	Q08211	ATP-dependent RNA helicase A OS=Homo sapiens OX=9606 GN=DHX9 PE=1 SV=4	0	89.745	20	24	26	24	1	1270	140.9	6.84	61.32	24
FALSE	High	IsMasterProtein	A0A024RAZ7	Heterogeneous nuclear ribonucleoprotein A1, isoform CRA_b OS=Homo sapiens OX=9606 GN=HNRPA1 PE=4 SV=1	0	89.165	42	19	27	6	1	372	38.7	9.13	57.22	19
FALSE	High	IsMasterProtein	A0A024R9L1	RNA helicase aquarius OS=Homo sapiens OX=9606 GN=AQR PE=3 SV=1	0	88.282	17	27	27	26	1	1485	171.2	6.37	57.29	27
FALSE	High	IsMasterProtein	A0A024R0Z3	DEAD (Asp-Glu-Ala-Asp) box polypeptide 23, isoform CRA_b OS=Homo sapiens OX=9606 GN=DDX23 PE=4 SV=1	0	87.084	32	27	27	27	1	820	95.5	9.55	57.56	27
FALSE	High	IsMasterProtein	P35527	Keratin, type I cytoskeletal 9 OS=Homo sapiens OX=9606 GN=KRT9 PE=1 SV=3	0	84.665	42	17	19	16	1	623	62	5.24	60.44	17
FALSE	High	IsMasterProtein	O15042	U2 snRNP-associated SURP motif-containing protein OS=Homo sapiens OX=9606 GN=U2SURP PE=1 SV=2	0	83.66	25	22	22	22	1	1029	118.2	8.47	58.09	22
FALSE	High	IsMasterProtein	P35908	Keratin, type II cytoskeletal 2 epidermal OS=Homo sapiens OX=9606 GN=KRT2 PE=1 SV=2	0	83.552	40	20	20	15	1	639	65.4	8	50.81	20
FALSE	High	IsMasterProtein	P51991	Heterogeneous nuclear ribonucleoprotein A3 OS=Homo sapiens OX=9606 GN=HNRNPA3 PE=1 SV=2	0	82.859	33	16	23	14	1	378	39.6	9.01	52.73	16
FALSE	High	IsMasterProtein	A0A024RDR0	High-mobility group box 1, isoform CRA_a OS=Homo sapiens OX=9606 GN=HMGB1 PE=4 SV=1	0	82.538	54	18	23	13	1	215	24.9	5.74	54.05	18
FALSE	High	IsMasterProtein	A0A024R1K8	Splicing factor 3a, subunit 1, 120kDa, isoform CRA_a OS=Homo sapiens OX=9606 GN=SF3A1 PE=4 SV=1	0	82.369	29	19	21	19	1	793	88.8	5.22	52.67	19
FALSE	High	IsMasterProtein	P38919	Eukaryotic initiation factor 4A-III OS=Homo sapiens OX=9606 GN=EIF4A3 PE=1 SV=4	0	81.742	44	19	20	17	1	411	46.8	6.73	60.86	19
FALSE	High	IsMasterProtein	B4DTK7	cDNA FLJ61387, highly similar to Homo sapiens conserved nuclear protein NHN1 (NHN1), mRNA OS=Homo sapiens OX=9606 PE=2 SV=1	0	81.169	20	14	18	14	1	977	108.9	8.44	49.88	14
FALSE	High	IsMasterProtein	J3KTA4	Probable ATP-dependent RNA helicase DDX5 OS=Homo sapiens OX=9606 GN=DDX5 PE=1 SV=1	0	80.278	38	27	27	21	1	614	69	8.85	49.92	27
FALSE	High	IsMasterProtein	O75152	Zinc finger CCCH domain-containing protein 11A OS=Homo sapiens OX=9606 GN=ZC3H11A PE=1 SV=3	0	78.031	26	18	20	18	1	810	89.1	8.37	51.55	18
FALSE	High	IsMasterProtein	O00159	Unconventional myosin-Ic OS=Homo sapiens OX=9606 GN=MYO1C PE=1 SV=4	0	76.93	22	21	21	21	1	1063	121.6	9.41	48.11	21
FALSE	High	IsMasterProtein	P52272	Heterogeneous nuclear ribonucleoprotein M OS=Homo sapiens OX=9606 GN=HNRNPM PE=1 SV=3	0	74.895	30	23	26	23	1	730	77.5	8.7	58.05	23
FALSE	High	IsMasterProtein	Q9UMS4	Pre-mRNA-processing factor 19 OS=Homo sapiens OX=9606 GN=PRPF19 PE=1 SV=1	0	73.48	36	14	18	14	1	504	55.1	6.61	48.96	14
FALSE	High	IsMasterProtein	Q53GS9	U4/U6.U5 tri-snRNP-associated protein 2 OS=Homo sapiens OX=9606 GN=USP39 PE=1 SV=2	0	73.39	34	16	18	16	1	565	65.3	8.91	50.39	16
FALSE	High	IsMasterProtein	A0A2R8Y4L2	Heterogeneous nuclear ribonucleoprotein A1 pseudogene 48 OS=Homo sapiens OX=9606 GN=HNRNPA1P48 PE=4 SV=1	0	72.744	41	14	22	1	1	275	29.2	9.48	50.14	14
FALSE	High	IsMasterProtein	A0A024R3T8	Poly [ADP-ribose] polymerase OS=Homo sapiens OX=9606 GN=PARP1 PE=4 SV=1	0	71.665	19	16	16	16	1	1014	113	8.88	38.74	16
FALSE	High	IsMasterProtein	A0A0C4DGG9	Chromodomain-helicase-DNA-binding protein 4 OS=Homo sapiens OX=9606 GN=CHD4 PE=1 SV=1	0	70.01	12	20	21	20	1	1937	220.3	6.02	39.86	20
FALSE	High	IsMasterProtein	Q5U5J2	CSNK2A1 protein OS=Homo sapiens OX=9606 GN=CSNK2A1 PE=1 SV=1	0	69.947	48	16	17	14	1	397	45.9	7.96	46.41	16
FALSE	High	IsMasterProtein	Q8NI27	THO complex subunit 2 OS=Homo sapiens OX=9606 GN=THOC2 PE=1 SV=2	0	69.7	15	20	20	20	1	1593	182.7	8.44	45.32	20
FALSE	High	IsMasterProtein	A8K588	cDNA FLJ76823, highly similar to Homo sapiens splicing factor, arginine/serine-rich 6 (SFRS6), mRNA OS=Homo sapiens OX=9606 PE=2 SV=1	0	69.166	38	16	23	11	1	344	39.5	11.4	55.7	16
FALSE	High	IsMasterProtein	A0MNP2	CDW11/WDR57 OS=Homo sapiens OX=9606 GN=WDR57 PE=2 SV=1	0	69.127	47	16	16	16	1	357	39.3	8.1	53.45	16
FALSE	High	IsMasterProtein	Q9HCS7	Pre-mRNA-splicing factor SYF1 OS=Homo sapiens OX=9606 GN=XAB2 PE=1 SV=2	0	66.446	22	17	17	17	1	855	99.9	6.23	37.29	17
FALSE	High	IsMasterProtein	B2R791	cDNA, FLJ93335, highly similar to Homo sapiens PRP3 pre-mRNA processing factor 3 homolog (yeast) (PRPF3), mRNA OS=Homo sapiens OX=9606 PE=2 SV=1	0	65.403	26	17	18	17	1	683	77.5	9.5	43.93	17
FALSE	High	IsMasterProtein	Q9BZJ0	Crooked neck-like protein 1 OS=Homo sapiens OX=9606 GN=CRNKL1 PE=1 SV=4	0	65.326	25	20	21	20	1	848	100.4	8	39.87	20
FALSE	High	IsMasterProtein	O43660	Pleiotropic regulator 1 OS=Homo sapiens OX=9606 GN=PLRG1 PE=1 SV=1	0	64.209	36	14	14	14	1	514	57.2	9.17	41.16	14
FALSE	High	IsMasterProtein	Q59EL4	PRPF4 protein variant (Fragment) OS=Homo sapiens OX=9606 PE=2 SV=1	0	63.27	33	14	14	14	1	537	60	7.56	39.59	14
FALSE	High	IsMasterProtein	Q01780	Exosome component 10 OS=Homo sapiens OX=9606 GN=EXOSC10 PE=1 SV=2	0	61.827	23	18	18	18	1	885	100.8	8.46	40.49	18
FALSE	High	IsMasterProtein	O43390	Heterogeneous nuclear ribonucleoprotein R OS=Homo sapiens OX=9606 GN=HNRNPR PE=1 SV=1	0	61.816	27	16	17	12	1	633	70.9	8.13	35.01	16
FALSE	High	IsMasterProtein	F4ZW66	NF110b OS=Homo sapiens OX=9606 PE=2 SV=1	0	61.675	17	14	16	14	1	898	95.7	8.81	42.21	14
FALSE	High	IsMasterProtein	Q9BY77	Polymerase delta-interacting protein 3 OS=Homo sapiens OX=9606 GN=POLDIP3 PE=1 SV=2	0	61.527	39	15	17	15	1	421	46.1	9.99	42.51	15
FALSE	High	IsMasterProtein	B2R5Y4	cDNA, FLJ92684, highly similar to Homo sapiens IK cytokine, down-regulator of HLA II (IK), mRNA OS=Homo sapiens OX=9606 PE=2 SV=1	0	61.045	28	15	17	15	1	557	65.6	6.64	32.73	15
FALSE	High	IsMasterProtein	B4DUQ1	cDNA FLJ54552, highly similar to Heterogeneous nuclear ribonucleoprotein K OS=Homo sapiens OX=9606 PE=2 SV=1	0	59.311	41	14	18	14	1	439	48.5	5.92	44.9	14
FALSE	High	IsMasterProtein	Q14498	RNA-binding protein 39 OS=Homo sapiens OX=9606 GN=RBM39 PE=1 SV=2	0	59.162	32	14	14	14	1	530	59.3	10.1	35.1	14
FALSE	High	IsMasterProtein	B7ZLQ5	Probable global transcription activator SNF2L1 OS=Homo sapiens OX=9606 GN=SMARCA1 PE=1 SV=1	0	58.877	18	21	21	11	1	1070	124.2	8.4	44.65	21
FALSE	High	IsMasterProtein	A0A024RBE7	Thymopoietin, isoform CRA_c OS=Homo sapiens OX=9606 GN=TMPO PE=4 SV=1	0	58.863	46	15	16	10	1	454	50.6	9.38	46.59	15
FALSE	High	IsMasterProtein	G8JLB6	Heterogeneous nuclear ribonucleoprotein H OS=Homo sapiens OX=9606 GN=HNRNPH1 PE=1 SV=1	0	58.787	32	11	14	8	1	472	51.2	6.8	37.5	11
FALSE	High	IsMasterProtein	A0A140VJE8	AP complex subunit beta OS=Homo sapiens OX=9606 GN=AP2B1 PE=2 SV=1	0	58.659	21	17	18	17	1	951	105.6	5.34	36.65	17
FALSE	High	IsMasterProtein	P35659	Protein DEK OS=Homo sapiens OX=9606 GN=DEK PE=1 SV=1	0	58.172	35	12	15	12	1	375	42.6	8.56	30.76	12
FALSE	High	IsMasterProtein	B2R4R0	Histone H4 OS=Homo sapiens OX=9606 GN=HIST1H4L PE=2 SV=1	0	58.16	54	10	23	10	1	103	11.4	11.36	60.13	10
FALSE	High	IsMasterProtein	Q6UN15	Pre-mRNA 3'-end-processing factor FIP1 OS=Homo sapiens OX=9606 GN=FIP1L1 PE=1 SV=1	0	57.88	26	11	11	11	1	594	66.5	5.59	34.73	11
FALSE	High	IsMasterProtein	P78347	General transcription factor II-I OS=Homo sapiens OX=9606 GN=GTF2I PE=1 SV=2	0	57.562	19	16	16	16	1	998	112.3	6.39	41.18	16
FALSE	High	IsMasterProtein	V9HW22	Epididymis luminal protein 33 OS=Homo sapiens OX=9606 GN=HEL-S-72p PE=2 SV=1	0	55.835	21	14	14	10	1	646	70.9	5.52	38.11	14
FALSE	High	IsMasterProtein	A0A0S2Z4Z6	Serine/arginine repetitive matrix 1 isoform 2 (Fragment) OS=Homo sapiens OX=9606 GN=SRRM1 PE=1 SV=1	0	55.36	16	12	13	12	1	918	103.9	11.84	38.43	12
FALSE	High	IsMasterProtein	A8K566	cDNA FLJ78246, highly similar to Homo sapiens splicing factor 3a, subunit 3, 60kDa (SF3A3), mRNA OS=Homo sapiens OX=9606 PE=2 SV=1	0	55.326	27	13	13	13	1	501	58.8	5.43	30.78	13
FALSE	High	IsMasterProtein	Q13427	Peptidyl-prolyl cis-trans isomerase G OS=Homo sapiens OX=9606 GN=PPIG PE=1 SV=2	0	55.252	12	14	15	14	1	754	88.6	10.29	36.44	14
FALSE	High	IsMasterProtein	P42166	Lamina-associated polypeptide 2, isoform alpha OS=Homo sapiens OX=9606 GN=TMPO PE=1 SV=2	0	54.615	24	12	13	7	1	694	75.4	7.66	43.89	12
FALSE	High	IsMasterProtein	Q6PJV4	THRAP3 protein (Fragment) OS=Homo sapiens OX=9606 GN=THRAP3 PE=2 SV=1	0	54.507	25	9	10	2	1	375	41.8	11.52	36.64	9
FALSE	High	IsMasterProtein	G3V4C1	Heterogeneous nuclear ribonucleoproteins C1/C2 OS=Homo sapiens OX=9606 GN=HNRNPC PE=1 SV=1	0	53.471	47	13	13	1	1	292	32.2	5.08	33.13	13
FALSE	High	IsMasterProtein	O60264	SWI/SNF-related matrix-associated actin-dependent regulator of chromatin subfamily A member 5 OS=Homo sapiens OX=9606 GN=SMARCA5 PE=1 SV=1	0	53.407	16	20	20	10	1	1052	121.8	8.09	38.9	20
FALSE	High	IsMasterProtein	Q1KMD3	Heterogeneous nuclear ribonucleoprotein U-like protein 2 OS=Homo sapiens OX=9606 GN=HNRNPUL2 PE=1 SV=1	0	53.321	20	15	16	15	1	747	85.1	4.91	32.71	15
FALSE	High	IsMasterProtein	Q9HCG8	Pre-mRNA-splicing factor CWC22 homolog OS=Homo sapiens OX=9606 GN=CWC22 PE=1 SV=3	0	53.263	16	16	16	16	1	908	105.4	7.03	34.24	16
FALSE	High	IsMasterProtein	Q96T37	RNA-binding protein 15 OS=Homo sapiens OX=9606 GN=RBM15 PE=1 SV=2	0	52.486	19	19	21	18	1	977	107.1	10.08	44.87	19
FALSE	High	IsMasterProtein	J3KTL2	Serine/arginine-rich-splicing factor 1 OS=Homo sapiens OX=9606 GN=SRSF1 PE=1 SV=1	0	51.519	44	16	25	16	1	253	28.3	10.08	54.62	16
FALSE	High	IsMasterProtein	Q9BQ39	ATP-dependent RNA helicase DDX50 OS=Homo sapiens OX=9606 GN=DDX50 PE=1 SV=1	0	51.402	20	15	15	13	1	737	82.5	9.17	30.02	15
FALSE	High	IsMasterProtein	Q9BW19	Kinesin-like protein KIFC1 OS=Homo sapiens OX=9606 GN=KIFC1 PE=1 SV=2	0	51.22	26	15	15	15	1	673	73.7	8.98	39.94	15
FALSE	High	IsMasterProtein	A8K9A4	cDNA FLJ75154, highly similar to Homo sapiens heterogeneous nuclear ribonucleoprotein C (C1/C2), mRNA OS=Homo sapiens OX=9606 PE=2 SV=1	0	50.928	41	13	13	1	1	306	33.6	5.14	31.59	13
FALSE	High	IsMasterProtein	Q4LE64	NUMA1 variant protein (Fragment) OS=Homo sapiens OX=9606 GN=NUMA1 variant protein PE=2 SV=1	0	50.905	8	15	16	15	1	2121	238.7	5.81	28.24	15
FALSE	High	IsMasterProtein	O14776	Transcription elongation regulator 1 OS=Homo sapiens OX=9606 GN=TCERG1 PE=1 SV=2	0	50.828	15	21	22	21	1	1098	123.8	8.65	36.12	21
FALSE	High	IsMasterProtein	Q03252	Lamin-B2 OS=Homo sapiens OX=9606 GN=LMNB2 PE=1 SV=4	0	50.593	29	17	18	14	1	620	69.9	5.59	33.84	17
FALSE	High	IsMasterProtein	Q13573	SNW domain-containing protein 1 OS=Homo sapiens OX=9606 GN=SNW1 PE=1 SV=1	0	50.443	26	13	13	13	1	536	61.5	9.52	32.41	13
FALSE	High	IsMasterProtein	Q5W009	RNA binding motif protein 17, isoform CRA_a OS=Homo sapiens OX=9606 GN=RBM17 PE=2 SV=1	0	50.333	30	15	15	14	1	401	44.9	5.97	28.2	15
FALSE	High	IsMasterProtein	Q6NZI2	Caveolae-associated protein 1 OS=Homo sapiens OX=9606 GN=CAVIN1 PE=1 SV=1	0	49.726	27	11	13	11	1	390	43.5	5.6	30.11	11
FALSE	High	IsMasterProtein	Q86XP3	ATP-dependent RNA helicase DDX42 OS=Homo sapiens OX=9606 GN=DDX42 PE=1 SV=1	0	49.504	16	14	14	14	1	938	102.9	7.02	32.96	14
FALSE	High	IsMasterProtein	B2R6F3	Splicing factor arginine/serine-rich 3 OS=Homo sapiens OX=9606 GN=SFRS3 PE=2 SV=1	0	49.412	46	12	14	11	1	164	19.3	11.65	35.92	12
FALSE	High	IsMasterProtein	A0A087WTP3	Far upstream element-binding protein 2 OS=Homo sapiens OX=9606 GN=KHSRP PE=1 SV=1	0	49.178	23	13	13	10	1	711	73	7.71	28.9	13
FALSE	High	IsMasterProtein	P38159	RNA-binding motif protein, X chromosome OS=Homo sapiens OX=9606 GN=RBMX PE=1 SV=3	0	48.995	32	15	16	5	1	391	42.3	10.05	34.69	15
FALSE	High	IsMasterProtein	P07437	Tubulin beta chain OS=Homo sapiens OX=9606 GN=TUBB PE=1 SV=2	0	48.967	30	11	12	2	1	444	49.6	4.89	25.24	11
FALSE	High	IsMasterProtein	O60506	Heterogeneous nuclear ribonucleoprotein Q OS=Homo sapiens OX=9606 GN=SYNCRIP PE=1 SV=2	0	47.737	27	14	14	10	1	623	69.6	8.59	26.69	14
FALSE	High	IsMasterProtein	Q9P2N5	RNA-binding protein 27 OS=Homo sapiens OX=9606 GN=RBM27 PE=1 SV=2	0	46.967	12	13	13	11	1	1060	118.6	9.19	30.56	13
FALSE	High	IsMasterProtein	A8MXP9	Matrin-3 OS=Homo sapiens OX=9606 GN=MATR3 PE=1 SV=1	0	46.581	20	15	17	15	1	895	99.9	6.04	33.05	15
FALSE	High	IsMasterProtein	A0A024RD80	Heat shock protein 90kDa alpha (Cytosolic), class B member 1, isoform CRA_a OS=Homo sapiens OX=9606 GN=HSP90AB1 PE=3 SV=1	0	46.404	18	13	13	7	1	724	83.2	5.03	28.55	13
FALSE	High	IsMasterProtein	E9PB61	THO complex subunit 4 OS=Homo sapiens OX=9606 GN=ALYREF PE=1 SV=1	0	46.214	41	8	11	8	1	264	27.5	11.05	28.88	8
FALSE	High	IsMasterProtein	P24928	DNA-directed RNA polymerase II subunit RPB1 OS=Homo sapiens OX=9606 GN=POLR2A PE=1 SV=2	0	46.157	9	17	18	17	1	1970	217	7.37	31.52	17
FALSE	High	IsMasterProtein	A0A0S2Z4Z0	RNA binding motif protein 14 isoform 1 (Fragment) OS=Homo sapiens OX=9606 GN=RBM14 PE=2 SV=1	0	45.813	20	13	13	13	1	669	69.4	9.67	31.93	13
FALSE	High	IsMasterProtein	A0A087WUZ3	Spectrin beta chain OS=Homo sapiens OX=9606 GN=SPTBN1 PE=1 SV=1	0	45.552	5	12	12	12	1	2366	274.7	5.57	26.38	12
FALSE	High	IsMasterProtein	B2R8R5	cDNA, FLJ94025, highly similar to Homo sapiens tripartite motif-containing 28 (TRIM28), mRNA OS=Homo sapiens OX=9606 PE=2 SV=1	0	45.295	17	14	15	14	1	835	88.5	5.77	35.7	14
FALSE	High	IsMasterProtein	P30876	DNA-directed RNA polymerase II subunit RPB2 OS=Homo sapiens OX=9606 GN=POLR2B PE=1 SV=1	0	45.227	14	14	14	14	1	1174	133.8	6.87	29.83	14
FALSE	High	IsMasterProtein	A8KAK5	cDNA FLJ77399, highly similar to Homo sapiens cofactor required for Sp1 transcriptional activation, subunit 2, 150kDa (CRSP2), mRNA OS=Homo sapiens OX=9606 PE=2 SV=1	0	45.223	10	14	14	14	1	1454	160.5	8.73	26.19	14
FALSE	High	IsMasterProtein	Q10570	Cleavage and polyadenylation specificity factor subunit 1 OS=Homo sapiens OX=9606 GN=CPSF1 PE=1 SV=2	0	44.923	13	17	17	17	1	1443	160.8	6.4	30.3	17
FALSE	High	IsMasterProtein	Q59F66	DEAD box polypeptide 17 isoform p82 variant (Fragment) OS=Homo sapiens OX=9606 PE=2 SV=1	0	44.532	22	16	16	10	1	737	81	7.93	26.42	16
FALSE	High	IsMasterProtein	A0MNN4	CDW3/SMU1 OS=Homo sapiens OX=9606 GN=SMU1 PE=2 SV=1	0	44.424	20	10	11	10	1	513	57.5	7.18	26.65	10
FALSE	High	IsMasterProtein	Q12872	Splicing factor, suppressor of white-apricot homolog OS=Homo sapiens OX=9606 GN=SFSWAP PE=1 SV=3	0	43.761	14	14	14	14	1	951	104.8	8.05	30.42	14
FALSE	High	IsMasterProtein	Q643R0	HCTP4 OS=Homo sapiens OX=9606 GN=HCTP4 PE=1 SV=1	0	43.123	18	11	13	11	1	747	85.6	9.23	25.54	11
FALSE	High	IsMasterProtein	A0A024R663	Kinectin 1 (Kinesin receptor), isoform CRA_a OS=Homo sapiens OX=9606 GN=KTN1 PE=4 SV=1	0	42.959	11	13	13	13	1	1357	156.2	5.64	25.71	13
FALSE	High	IsMasterProtein	Q15147	1-phosphatidylinositol 4,5-bisphosphate phosphodiesterase beta-4 OS=Homo sapiens OX=9606 GN=PLCB4 PE=1 SV=3	0	42.926	12	13	13	13	1	1175	134.4	6.9	27.55	13
FALSE	High	IsMasterProtein	O95782	AP-2 complex subunit alpha-1 OS=Homo sapiens OX=9606 GN=AP2A1 PE=1 SV=3	0	42.814	14	14	14	9	1	977	107.5	7.03	30.99	14
FALSE	High	IsMasterProtein	K9JA46	Epididymis luminal secretory protein 52 OS=Homo sapiens OX=9606 GN=EL52 PE=2 SV=1	0	42.496	16	12	12	6	1	732	84.6	5.02	26.97	12
FALSE	High	IsMasterProtein	P38432	Coilin OS=Homo sapiens OX=9606 GN=COIL PE=1 SV=1	0	42.449	20	12	12	12	1	576	62.6	9.07	30.18	12
FALSE	High	IsMasterProtein	B7Z1K5	Tubulin alpha chain OS=Homo sapiens OX=9606 PE=2 SV=1	0	42.423	23	10	10	10	1	519	57.7	5.07	27.05	10
FALSE	High	IsMasterProtein	P68371	Tubulin beta-4B chain OS=Homo sapiens OX=9606 GN=TUBB4B PE=1 SV=1	0	41.972	27	10	11	1	1	445	49.8	4.89	19.58	10
FALSE	High	IsMasterProtein	A8K329	cDNA FLJ76656, highly similar to Homo sapiens scaffold attachment factor B (SAFB), mRNA OS=Homo sapiens OX=9606 PE=2 SV=1	0	41.752	16	10	10	5	1	916	102.7	5.44	27.84	10
FALSE	High	IsMasterProtein	P68032	Actin, alpha cardiac muscle 1 OS=Homo sapiens OX=9606 GN=ACTC1 PE=1 SV=1	0	41.25	27	10	16	1	1	377	42	5.39	27.86	10
FALSE	High	IsMasterProtein	Q14151	Scaffold attachment factor B2 OS=Homo sapiens OX=9606 GN=SAFB2 PE=1 SV=1	0	41.04	18	13	13	8	1	953	107.4	6.16	28.28	13
FALSE	High	IsMasterProtein	P14866	Heterogeneous nuclear ribonucleoprotein L OS=Homo sapiens OX=9606 GN=HNRNPL PE=1 SV=2	0	40.95	29	12	12	11	1	589	64.1	8.22	32.22	12
FALSE	High	IsMasterProtein	Q99590	Protein SCAF11 OS=Homo sapiens OX=9606 GN=SCAF11 PE=1 SV=2	0	40.896	8	11	11	11	1	1463	164.6	8.41	17.87	11
FALSE	High	IsMasterProtein	P11388	DNA topoisomerase 2-alpha OS=Homo sapiens OX=9606 GN=TOP2A PE=1 SV=3	0	40.629	9	13	13	8	1	1531	174.3	8.72	26.53	13
FALSE	High	IsMasterProtein	P18583	Protein SON OS=Homo sapiens OX=9606 GN=SON PE=1 SV=4	0	40.585	8	13	13	13	1	2426	263.7	5.64	33.13	13
FALSE	High	IsMasterProtein	A0A024RDF3	Heterogeneous nuclear ribonucleoprotein D (AU-rich element RNA binding protein 1, 37kDa), isoform CRA_d OS=Homo sapiens OX=9606 GN=HNRPD PE=4 SV=1	0	40.421	30	10	11	8	1	355	38.4	7.81	27.29	10
FALSE	High	IsMasterProtein	Q9NTI5	Sister chromatid cohesion protein PDS5 homolog B OS=Homo sapiens OX=9606 GN=PDS5B PE=1 SV=1	0	40.217	10	12	12	12	1	1447	164.6	8.47	24.12	12
FALSE	High	IsMasterProtein	P23246	Splicing factor, proline- and glutamine-rich OS=Homo sapiens OX=9606 GN=SFPQ PE=1 SV=2	0	39.873	19	10	12	10	1	707	76.1	9.44	27.38	10
FALSE	High	IsMasterProtein	A0A024RAW9	WW domain binding protein 11, isoform CRA_a OS=Homo sapiens OX=9606 GN=WBP11 PE=4 SV=1	0	39.871	13	10	10	10	1	641	70	8.38	28.83	10
FALSE	High	IsMasterProtein	Q12905	Interleukin enhancer-binding factor 2 OS=Homo sapiens OX=9606 GN=ILF2 PE=1 SV=2	0	39.027	29	10	11	10	1	390	43	5.26	28.44	10
FALSE	High	IsMasterProtein	Q9BXP5	Serrate RNA effector molecule homolog OS=Homo sapiens OX=9606 GN=SRRT PE=1 SV=1	0	38.852	15	12	12	12	1	876	100.6	5.96	24.42	12
FALSE	High	IsMasterProtein	A0A0S2Z428	HCG2039812, isoform CRA_b (Fragment) OS=Homo sapiens OX=9606 GN=KRT6A PE=2 SV=1	0	37.998	26	13	13	2	1	564	60	8	29.6	13
FALSE	High	IsMasterProtein	A0A024R534	Metastasis associated 1 family, member 2, isoform CRA_a OS=Homo sapiens OX=9606 GN=MTA2 PE=4 SV=1	0	37.858	20	12	12	10	1	668	75	9.66	30.02	12
FALSE	High	IsMasterProtein	P26368	Splicing factor U2AF 65 kDa subunit OS=Homo sapiens OX=9606 GN=U2AF2 PE=1 SV=4	0	37.456	21	7	8	7	1	475	53.5	9.09	17.47	7
FALSE	High	IsMasterProtein	Q16629	Serine/arginine-rich splicing factor 7 OS=Homo sapiens OX=9606 GN=SRSF7 PE=1 SV=1	0	36.683	39	12	13	11	1	238	27.4	11.82	23.55	12
FALSE	High	IsMasterProtein	P04259	Keratin, type II cytoskeletal 6B OS=Homo sapiens OX=9606 GN=KRT6B PE=1 SV=5	0	36.262	24	12	14	1	1	564	60	8	33.23	12
FALSE	High	IsMasterProtein	J3KNN5	Probable ATP-dependent RNA helicase DDX41 (Fragment) OS=Homo sapiens OX=9606 GN=DDX41 PE=1 SV=1	0	35.913	22	13	13	13	1	640	71.6	7.46	19.14	13
FALSE	High	IsMasterProtein	P13647	Keratin, type II cytoskeletal 5 OS=Homo sapiens OX=9606 GN=KRT5 PE=1 SV=3	0	35.822	19	12	12	6	1	590	62.3	7.74	25.2	12
FALSE	High	IsMasterProtein	A0A024R321	Filamin B, beta (Actin binding protein 278), isoform CRA_a OS=Homo sapiens OX=9606 GN=FLNB PE=4 SV=1	0	35.517	5	14	14	9	1	2622	280.3	5.94	20.86	14
FALSE	High	IsMasterProtein	E9PEB5	Far upstream element-binding protein 1 OS=Homo sapiens OX=9606 GN=FUBP1 PE=1 SV=1	0	35.474	17	12	12	9	1	655	68.9	7.93	22.98	12
FALSE	High	IsMasterProtein	Q13242	Serine/arginine-rich splicing factor 9 OS=Homo sapiens OX=9606 GN=SRSF9 PE=1 SV=1	0	35.159	44	10	12	10	1	221	25.5	8.65	26.07	10
FALSE	High	IsMasterProtein	P19784	Casein kinase II subunit alpha' OS=Homo sapiens OX=9606 GN=CSNK2A2 PE=1 SV=1	0	35.04	29	9	11	7	1	350	41.2	8.56	19.04	9
FALSE	High	IsMasterProtein	A0A024QZY5	PRP4 pre-mRNA processing factor 4 homolog B (Yeast), isoform CRA_a OS=Homo sapiens OX=9606 GN=PRPF4B PE=4 SV=1	0	34.827	11	11	11	11	1	1007	116.9	10.26	22.75	11
FALSE	High	IsMasterProtein	Q96QC0	Serine/threonine-protein phosphatase 1 regulatory subunit 10 OS=Homo sapiens OX=9606 GN=PPP1R10 PE=1 SV=1	0	34.45	12	13	13	13	1	940	99	9.17	21.2	13
FALSE	High	IsMasterProtein	A0A024R5X3	SAFB-like, transcription modulator, isoform CRA_b OS=Homo sapiens OX=9606 GN=SLTM PE=4 SV=1	0	34.196	10	13	13	13	1	1168	131.5	9.31	25.91	13
FALSE	High	IsMasterProtein	P35221	Catenin alpha-1 OS=Homo sapiens OX=9606 GN=CTNNA1 PE=1 SV=1	0	33.968	9	7	7	7	1	906	100	6.29	20.55	7
FALSE	High	IsMasterProtein	Q59EC0	Adenosine deaminase, RNA-specific isoform ADAR-a variant (Fragment) OS=Homo sapiens OX=9606 PE=2 SV=1	0	33.935	10	12	12	12	1	1244	137.7	8.48	21.55	12
FALSE	High	IsMasterProtein	P21127	Cyclin-dependent kinase 11B OS=Homo sapiens OX=9606 GN=CDK11B PE=1 SV=4	0	33.932	14	13	13	13	1	795	92.6	5.54	21.41	13
FALSE	High	IsMasterProtein	Q5SSJ5	Heterochromatin protein 1-binding protein 3 OS=Homo sapiens OX=9606 GN=HP1BP3 PE=1 SV=1	0	33.914	16	11	12	11	1	553	61.2	9.67	24.57	11
FALSE	High	IsMasterProtein	A8K9U0	cDNA FLJ78260, highly similar to Homo sapiens RNA binding motif protein 4, mRNA OS=Homo sapiens OX=9606 PE=2 SV=1	0	33.744	29	9	9	9	1	364	40.3	7.08	20.13	9
FALSE	High	IsMasterProtein	B2RBM8	cDNA, FLJ95596, highly similar to Homo sapiens activity-dependent neuroprotector (ADNP), mRNA OS=Homo sapiens OX=9606 PE=2 SV=1	0	33.624	11	9	10	9	1	1102	123.5	7.42	22.82	9
FALSE	High	IsMasterProtein	B3KRJ9	cDNA FLJ34439 fis, clone HLUNG2001146, highly similar to Splicing factor, arginine/serine-rich 12 OS=Homo sapiens OX=9606 PE=2 SV=1	0	33.511	22	7	7	3	1	514	58.2	9.92	18.9	7
FALSE	High	IsMasterProtein	Q96E39	RNA binding motif protein, X-linked-like-1 OS=Homo sapiens OX=9606 GN=RBMXL1 PE=1 SV=1	0	33.385	27	11	11	2	1	390	42.1	9.89	24.64	11
FALSE	High	IsMasterProtein	A8K6U7	cDNA FLJ78252, highly similar to Homo sapiens heterogeneous nuclear ribonucleoprotein U-like 1 (HNRPUL1), transcript variant 1, mRNA OS=Homo sapiens OX=9606 PE=2 SV=1	0	33.153	15	11	11	11	1	856	95.6	6.92	20.51	11
FALSE	High	IsMasterProtein	H0Y2W2	ATPase family AAA domain-containing protein 3A (Fragment) OS=Homo sapiens OX=9606 GN=ATAD3A PE=1 SV=1	0	32.906	17	9	9	9	1	572	64.3	9.44	26.91	9
FALSE	High	IsMasterProtein	A0A0A6YYJ8	Putative RNA-binding protein Luc7-like 2 OS=Homo sapiens OX=9606 GN=LUC7L2 PE=4 SV=1	0	32.862	22	9	11	9	1	458	54.2	10.13	28.44	9
FALSE	High	IsMasterProtein	O76021	Ribosomal L1 domain-containing protein 1 OS=Homo sapiens OX=9606 GN=RSL1D1 PE=1 SV=3	0	32.712	17	11	11	11	1	490	54.9	10.13	16.99	11
FALSE	High	IsMasterProtein	A0A0C4DG89	Probable ATP-dependent RNA helicase DDX46 OS=Homo sapiens OX=9606 GN=DDX46 PE=1 SV=1	0	32.665	12	12	12	12	1	1032	117.4	9.29	13.14	12
FALSE	High	IsMasterProtein	A0A0U1RRM4	Polypyrimidine tract-binding protein 1 OS=Homo sapiens OX=9606 GN=PTBP1 PE=1 SV=1	0	32.601	20	9	9	9	1	588	62.4	9.1	22.99	9
FALSE	High	IsMasterProtein	A0A0D9SF53	ATP-dependent RNA helicase DDX3X OS=Homo sapiens OX=9606 GN=DDX3X PE=1 SV=1	0	32.459	15	10	10	9	1	733	81.4	8.07	22.91	10
FALSE	High	IsMasterProtein	A0A0S2Z4Z9	Non-POU domain containing octamer-binding isoform 1 (Fragment) OS=Homo sapiens OX=9606 GN=NONO PE=2 SV=1	0	32.022	26	11	11	10	1	471	54.2	8.95	18.21	11
FALSE	High	IsMasterProtein	Q8WWY3	U4/U6 small nuclear ribonucleoprotein Prp31 OS=Homo sapiens OX=9606 GN=PRPF31 PE=1 SV=2	0	31.923	24	11	11	11	1	499	55.4	5.78	20.9	11
FALSE	High	IsMasterProtein	A0A087WWS1	THO complex subunit 1 OS=Homo sapiens OX=9606 GN=THOC1 PE=1 SV=1	0	31.743	17	11	11	11	1	657	75.6	4.98	17.66	11
FALSE	High	IsMasterProtein	J3QR07	YTH domain-containing protein 1 OS=Homo sapiens OX=9606 GN=YTHDC1 PE=1 SV=1	0	31.707	13	8	8	8	1	735	85.5	6.23	21.57	8
FALSE	High	IsMasterProtein	O75494	Serine/arginine-rich splicing factor 10 OS=Homo sapiens OX=9606 GN=SRSF10 PE=1 SV=1	0	31.495	31	9	10	9	1	262	31.3	11.27	24.62	9
FALSE	High	IsMasterProtein	A0A024R814	Ribosomal protein L7, isoform CRA_a OS=Homo sapiens OX=9606 GN=RPL7 PE=4 SV=1	0	31.394	36	12	12	12	1	259	30.4	10.71	18.86	12
FALSE	High	IsMasterProtein	J3QK89	Calcium homeostasis endoplasmic reticulum protein OS=Homo sapiens OX=9606 GN=CHERP PE=1 SV=1	0	31.34	12	10	10	10	1	927	104.9	9.19	25.97	10
FALSE	High	IsMasterProtein	A8K7F6	cDNA FLJ78244, highly similar to Homo sapiens eukaryotic translation initiation factor 4A, isoform 1 (EIF4A1), mRNA OS=Homo sapiens OX=9606 PE=2 SV=1	0	31.259	21	8	9	6	1	406	46.1	5.48	25.53	8
FALSE	High	IsMasterProtein	A0A024QZD5	Small nuclear ribonucleoprotein 70kDa polypeptide (RNP antigen), isoform CRA_b OS=Homo sapiens OX=9606 GN=SNRP70 PE=4 SV=1	0	31.146	21	10	10	10	1	437	51.5	9.94	19.89	10
FALSE	High	IsMasterProtein	P16402	Histone H1.3 OS=Homo sapiens OX=9606 GN=HIST1H1D PE=1 SV=2	0	31.017	26	9	17	7	1	221	22.3	11.02	36.15	9
FALSE	High	IsMasterProtein	P08779	Keratin, type I cytoskeletal 16 OS=Homo sapiens OX=9606 GN=KRT16 PE=1 SV=4	0	30.926	18	10	10	5	1	473	51.2	5.05	17.94	10
FALSE	High	IsMasterProtein	O60508	Pre-mRNA-processing factor 17 OS=Homo sapiens OX=9606 GN=CDC40 PE=1 SV=1	0	30.849	17	8	8	8	1	579	65.5	7.06	11.98	8
FALSE	High	IsMasterProtein	Q29RF7	Sister chromatid cohesion protein PDS5 homolog A OS=Homo sapiens OX=9606 GN=PDS5A PE=1 SV=1	0	30.755	8	10	10	10	1	1337	150.7	7.91	17.13	10
FALSE	High	IsMasterProtein	P13010	X-ray repair cross-complementing protein 5 OS=Homo sapiens OX=9606 GN=XRCC5 PE=1 SV=3	0	30.644	14	12	12	12	1	732	82.7	5.81	19.32	12
FALSE	High	IsMasterProtein	A8K644	Splicing factor, arginine/serine-rich 4, isoform CRA_b OS=Homo sapiens OX=9606 GN=SFRS4 PE=2 SV=1	0	30.465	20	11	13	6	1	494	56.7	11.52	30.14	11
FALSE	High	IsMasterProtein	A8K4W0	40S ribosomal protein S3a OS=Homo sapiens OX=9606 GN=RPS3A PE=2 SV=1	0	30.234	32	8	9	8	1	264	29.9	9.73	18.03	8
FALSE	High	IsMasterProtein	P23527	Histone H2B type 1-O OS=Homo sapiens OX=9606 GN=HIST1H2BO PE=1 SV=3	0	29.99	56	8	11	2	1	126	13.9	10.32	23.23	8
FALSE	High	IsMasterProtein	Q6KC79	Nipped-B-like protein OS=Homo sapiens OX=9606 GN=NIPBL PE=1 SV=2	0	29.856	3	9	9	9	1	2804	315.9	7.91	14.92	9
FALSE	High	IsMasterProtein	Q14966	Zinc finger protein 638 OS=Homo sapiens OX=9606 GN=ZNF638 PE=1 SV=2	0	29.659	5	9	9	9	1	1978	220.5	6.38	18.88	9
FALSE	High	IsMasterProtein	Q6NVC0	SLC25A5 protein (Fragment) OS=Homo sapiens OX=9606 GN=SLC25A5 PE=2 SV=1	0	29.6	30	10	12	10	1	323	35.3	9.82	23.21	10
FALSE	High	IsMasterProtein	P11940	Polyadenylate-binding protein 1 OS=Homo sapiens OX=9606 GN=PABPC1 PE=1 SV=2	0	29.356	14	8	8	8	1	636	70.6	9.5	17.28	8
FALSE	High	IsMasterProtein	B3KTJ9	cDNA FLJ38393 fis, clone FEBRA2007212 OS=Homo sapiens OX=9606 PE=2 SV=1	0	29.318	12	10	10	10	1	923	102.9	5.22	18.77	10
FALSE	High	IsMasterProtein	P52597	Heterogeneous nuclear ribonucleoprotein F OS=Homo sapiens OX=9606 GN=HNRNPF PE=1 SV=3	0	29.261	20	6	6	4	1	415	45.6	5.58	17.13	6
FALSE	High	IsMasterProtein	Q16891	MICOS complex subunit MIC60 OS=Homo sapiens OX=9606 GN=IMMT PE=1 SV=1	0	29.191	15	10	10	10	1	758	83.6	6.48	12.36	10
FALSE	High	IsMasterProtein	Q9UHB7	AF4/FMR2 family member 4 OS=Homo sapiens OX=9606 GN=AFF4 PE=1 SV=1	0	28.658	8	7	7	7	1	1163	127.4	9.31	19.07	7
FALSE	High	IsMasterProtein	A8K9K6	cDNA FLJ76962, highly similar to Homo sapiens nucleolar protein 5A (56kDa with KKE/D repeat) (NOL5A), mRNA OS=Homo sapiens OX=9606 PE=2 SV=1	0	28.284	13	7	7	7	1	594	65.9	9.23	12.69	7
FALSE	High	IsMasterProtein	U3KQK0	Histone H2B OS=Homo sapiens OX=9606 GN=HIST1H2BN PE=1 SV=1	0	28.171	42	8	11	2	1	166	18.8	10.54	21.65	8
FALSE	High	IsMasterProtein	P62316	Small nuclear ribonucleoprotein Sm D2 OS=Homo sapiens OX=9606 GN=SNRPD2 PE=1 SV=1	0	27.998	53	8	8	8	1	118	13.5	9.91	19.67	8
FALSE	High	IsMasterProtein	B2RDN9	cDNA, FLJ96699, highly similar to Homo sapiens thyroid autoantigen 70kDa (Ku antigen) (G22P1), mRNA OS=Homo sapiens OX=9606 PE=2 SV=1	0	27.802	15	8	8	8	1	609	69.7	6.7	16.35	8
FALSE	High	IsMasterProtein	Q09028	Histone-binding protein RBBP4 OS=Homo sapiens OX=9606 GN=RBBP4 PE=1 SV=3	0	27.577	23	8	8	3	1	425	47.6	4.89	20.03	8
FALSE	High	IsMasterProtein	Q53G85	Elongation factor 1-alpha (Fragment) OS=Homo sapiens OX=9606 PE=2 SV=1	0	27.398	19	9	9	9	1	462	50.1	9.01	19.47	9
FALSE	High	IsMasterProtein	Q96F88	Processing of 1, ribonuclease P/MRP subunit (S. cerevisiae) OS=Homo sapiens OX=9606 GN=POP1 PE=2 SV=1	0	27.35	9	8	8	8	1	1024	114.6	9.2	16.5	8
FALSE	High	IsMasterProtein	Q9Y230	RuvB-like 2 OS=Homo sapiens OX=9606 GN=RUVBL2 PE=1 SV=3	0	27.314	19	8	8	8	1	463	51.1	5.64	17.62	8
FALSE	High	IsMasterProtein	A0A087WVQ6	Clathrin heavy chain OS=Homo sapiens OX=9606 GN=CLTC PE=1 SV=1	0	27.21	6	9	9	9	1	1679	191.9	5.69	11.64	9
FALSE	High	IsMasterProtein	A0A024R1I7	Tuftelin-interacting protein 11 OS=Homo sapiens OX=9606 GN=TFIP11 PE=3 SV=1	0	27.053	12	9	9	9	1	837	96.8	5.67	12.28	9
FALSE	High	IsMasterProtein	Q6PJT7	Zinc finger CCCH domain-containing protein 14 OS=Homo sapiens OX=9606 GN=ZC3H14 PE=1 SV=1	0	26.745	13	8	8	8	1	736	82.8	7.31	19.35	8
FALSE	High	IsMasterProtein	Q13769	THO complex subunit 5 homolog OS=Homo sapiens OX=9606 GN=THOC5 PE=1 SV=2	0	26.621	13	9	9	9	1	683	78.5	6.87	14.35	9
FALSE	High	IsMasterProtein	O75367	Core histone macro-H2A.1 OS=Homo sapiens OX=9606 GN=H2AFY PE=1 SV=4	0	26.409	27	7	7	7	1	372	39.6	9.79	19.63	7
FALSE	High	IsMasterProtein	F8VXC8	SWI/SNF complex subunit SMARCC2 OS=Homo sapiens OX=9606 GN=SMARCC2 PE=1 SV=1	0	26.407	7	9	9	6	1	1245	136.1	5.71	10.63	9
FALSE	High	IsMasterProtein	Q13151	Heterogeneous nuclear ribonucleoprotein A0 OS=Homo sapiens OX=9606 GN=HNRNPA0 PE=1 SV=1	0	26.39	25	7	12	5	1	305	30.8	9.29	29.45	7
FALSE	High	IsMasterProtein	A0A1W2PS27	Mediator of RNA polymerase II transcription subunit 17 OS=Homo sapiens OX=9606 GN=MED17 PE=1 SV=1	0	26.247	14	7	7	7	1	652	74.1	8.65	11.63	7
FALSE	High	IsMasterProtein	A8K521	DNA helicase OS=Homo sapiens OX=9606 PE=2 SV=1	0	26.202	13	9	11	9	1	734	82.2	8.37	18.17	9
FALSE	High	IsMasterProtein	P26583	High mobility group protein B2 OS=Homo sapiens OX=9606 GN=HMGB2 PE=1 SV=2	0	25.989	33	8	8	3	1	209	24	7.81	19.33	8
FALSE	High	IsMasterProtein	Q6P1J9	Parafibromin OS=Homo sapiens OX=9606 GN=CDC73 PE=1 SV=1	0	25.87	17	9	9	9	1	531	60.5	9.61	17.53	9
FALSE	High	IsMasterProtein	A8K4T9	cDNA FLJ77421, highly similar to Homo sapiens autoantigen p542 mRNA OS=Homo sapiens OX=9606 PE=2 SV=1	0	25.869	32	10	10	10	1	291	30.4	9.47	14.71	10
FALSE	High	IsMasterProtein	Q15648	Mediator of RNA polymerase II transcription subunit 1 OS=Homo sapiens OX=9606 GN=MED1 PE=1 SV=4	0	25.8	6	10	10	10	1	1581	168.4	8.73	20.27	10
FALSE	High	IsMasterProtein	Q8N9M1	Uncharacterized protein C19orf47 OS=Homo sapiens OX=9606 GN=C19orf47 PE=1 SV=1	0	25.741	25	8	8	8	1	422	44.7	10.11	15.08	8
FALSE	High	IsMasterProtein	Q9C0J8	pre-mRNA 3' end processing protein WDR33 OS=Homo sapiens OX=9606 GN=WDR33 PE=1 SV=2	0	25.706	7	9	9	9	1	1336	145.8	9.17	15.72	9
FALSE	High	IsMasterProtein	Q15554	Telomeric repeat-binding factor 2 OS=Homo sapiens OX=9606 GN=TERF2 PE=1 SV=3	0	25.476	15	6	6	6	1	542	59.6	9.35	11.64	6
FALSE	High	IsMasterProtein	B2RNR6	Zinc finger RNA binding protein OS=Homo sapiens OX=9606 GN=ZFR PE=2 SV=1	0	25.272	8	7	7	7	1	1074	116.9	9.04	15.48	7
FALSE	High	IsMasterProtein	B4DX78	cDNA FLJ55484, highly similar to ATP-dependent RNA helicase DDX39 (EC 3.6.1.-) OS=Homo sapiens OX=9606 PE=2 SV=1	0	25.26	14	7	7	7	1	470	53.7	5.9	14.56	7
FALSE	High	IsMasterProtein	Q9ULR0	Pre-mRNA-splicing factor ISY1 homolog OS=Homo sapiens OX=9606 GN=ISY1 PE=1 SV=3	0	25.257	24	8	8	8	1	285	33	5.17	18.92	8
FALSE	High	IsMasterProtein	A0A024R4A0	Nucleolin, isoform CRA_b OS=Homo sapiens OX=9606 GN=NCL PE=4 SV=1	0	25.195	14	9	9	9	1	710	76.6	4.7	10.34	9
FALSE	High	IsMasterProtein	A0A023T6R1	Mago nashi protein OS=Homo sapiens OX=9606 GN=FLJ10292 PE=2 SV=1	0	25.189	41	6	6	6	1	148	17.3	6.39	17.48	6
FALSE	High	IsMasterProtein	P55081	Microfibrillar-associated protein 1 OS=Homo sapiens OX=9606 GN=MFAP1 PE=1 SV=2	0	25.081	19	6	7	6	1	439	51.9	4.98	14.56	6
FALSE	High	IsMasterProtein	Q9Y5Q8	General transcription factor 3C polypeptide 5 OS=Homo sapiens OX=9606 GN=GTF3C5 PE=1 SV=2	0	25.072	15	7	7	7	1	519	59.5	6.9	17.27	7
FALSE	High	IsMasterProtein	A0A0U1RRH7	Histone H2A OS=Homo sapiens OX=9606 PE=3 SV=1	0	24.947	27	5	6	1	1	170	18.5	11.52	17.07	5
FALSE	High	IsMasterProtein	Q2TNI1	Caveolin OS=Homo sapiens OX=9606 GN=CAV1 PE=2 SV=1	0	24.943	42	6	7	6	1	178	20.5	6.02	15.15	6
FALSE	High	IsMasterProtein	P31942	Heterogeneous nuclear ribonucleoprotein H3 OS=Homo sapiens OX=9606 GN=HNRNPH3 PE=1 SV=2	0	24.934	22	7	7	6	1	346	36.9	6.87	11.16	7
FALSE	High	IsMasterProtein	Q13243	Serine/arginine-rich splicing factor 5 OS=Homo sapiens OX=9606 GN=SRSF5 PE=1 SV=1	0	24.896	30	7	7	6	1	272	31.2	11.59	18.36	7
FALSE	High	IsMasterProtein	Q5T8P6	RNA-binding protein 26 OS=Homo sapiens OX=9606 GN=RBM26 PE=1 SV=3	0	24.894	8	9	9	7	1	1007	113.5	9.16	11.46	9
FALSE	High	IsMasterProtein	P67809	Nuclease-sensitive element-binding protein 1 OS=Homo sapiens OX=9606 GN=YBX1 PE=1 SV=3	0	24.836	25	5	5	5	1	324	35.9	9.88	15.93	5
FALSE	High	IsMasterProtein	D9YZV5	Tropomyosin 1 (Alpha) isoform 4 OS=Homo sapiens OX=9606 GN=TPM1 PE=3 SV=1	0	24.809	23	8	8	4	1	284	32.9	4.78	15.89	8
FALSE	High	IsMasterProtein	A0A024R017	Histone H2A OS=Homo sapiens OX=9606 GN=HIST1H2AC PE=3 SV=1	0	24.742	35	5	6	1	1	130	14.1	11.05	17.46	5
FALSE	High	IsMasterProtein	A8K3C5	cDNA FLJ77715, highly similar to Homo sapiens cisplatin resistance-associated overexpressed protein(LUC7A), mRNA OS=Homo sapiens OX=9606 PE=2 SV=1	0	24.713	22	8	9	8	1	432	51.4	9.79	15.81	8
FALSE	High	IsMasterProtein	Q9Y5B6	PAX3- and PAX7-binding protein 1 OS=Homo sapiens OX=9606 GN=PAXBP1 PE=1 SV=2	0	24.522	9	8	8	8	1	917	104.7	5.68	13.56	8
FALSE	High	IsMasterProtein	A0A024QZW7	Nucleoporin 153kDa, isoform CRA_a OS=Homo sapiens OX=9606 GN=NUP153 PE=4 SV=1	0	24.394	7	9	9	9	1	1475	153.9	8.73	15.66	9
FALSE	High	IsMasterProtein	A0A024R3R5	Lamin B receptor, isoform CRA_a OS=Homo sapiens OX=9606 GN=LBR PE=4 SV=1	0	24.348	14	7	7	7	1	615	70.7	9.36	15.31	7
FALSE	High	IsMasterProtein	Q5T200	Zinc finger CCCH domain-containing protein 13 OS=Homo sapiens OX=9606 GN=ZC3H13 PE=1 SV=1	0	24.314	8	11	11	11	1	1668	196.5	9.42	13.51	11
FALSE	High	IsMasterProtein	P62424	60S ribosomal protein L7a OS=Homo sapiens OX=9606 GN=RPL7A PE=1 SV=2	0	24.246	21	7	7	7	1	266	30	10.61	13.27	7
FALSE	High	IsMasterProtein	C6EMX8	DNA replication licensing factor MCM7 OS=Homo sapiens OX=9606 GN=MCM7 PE=2 SV=1	0	24.18	12	8	8	8	1	719	81.2	6.33	16.79	8
FALSE	High	IsMasterProtein	B2R7B5	cDNA, FLJ93365, highly similar to Homo sapiens KH domain containing, RNA binding, signal transduction associated 1 (KHDRBS1), mRNA OS=Homo sapiens OX=9606 PE=2 SV=1	0	24.167	14	7	7	7	1	443	48.2	8.66	12.41	7
FALSE	High	IsMasterProtein	P84090	Enhancer of rudimentary homolog OS=Homo sapiens OX=9606 GN=ERH PE=1 SV=1	0	24.159	38	4	5	4	1	104	12.3	5.92	14.27	4
FALSE	High	IsMasterProtein	Q6UXN9	WD repeat-containing protein 82 OS=Homo sapiens OX=9606 GN=WDR82 PE=1 SV=1	0	24.141	27	8	8	8	1	313	35.1	7.69	15	8
FALSE	High	IsMasterProtein	Q86U42	Polyadenylate-binding protein 2 OS=Homo sapiens OX=9606 GN=PABPN1 PE=1 SV=3	0	24.008	25	7	8	7	1	306	32.7	5.06	14.03	7
FALSE	High	IsMasterProtein	A8K6I4	cDNA FLJ76877, highly similar to Homo sapiens superkiller viralicidic activity 2-like 2 (SKIV2L2), mRNA OS=Homo sapiens OX=9606 PE=2 SV=1	0	23.986	9	9	9	9	1	1042	117.8	6.54	13.07	9
FALSE	High	IsMasterProtein	A0A024RDQ8	Replication factor C (Activator 1) 3, 38kDa, isoform CRA_a OS=Homo sapiens OX=9606 GN=RFC3 PE=4 SV=1	0	23.96	18	6	6	6	1	356	40.5	8.34	16.26	6
FALSE	High	IsMasterProtein	B5BUB1	RuvB-like helicase (Fragment) OS=Homo sapiens OX=9606 GN=RUVBL1 PE=2 SV=1	0	23.891	24	8	8	8	1	456	50.2	6.42	18.35	8
FALSE	High	IsMasterProtein	P30260	Cell division cycle protein 27 homolog OS=Homo sapiens OX=9606 GN=CDC27 PE=1 SV=2	0	23.88	11	7	8	7	1	824	91.8	7.02	16.71	7
FALSE	High	IsMasterProtein	Q6FHQ0	RBBP7 protein (Fragment) OS=Homo sapiens OX=9606 GN=RBBP7 PE=2 SV=1	0	23.872	20	7	7	2	1	425	47.8	5.05	15.46	7
FALSE	High	IsMasterProtein	B7Z6Z4	cDNA FLJ56329, highly similar to Myosin light polypeptide 6 OS=Homo sapiens OX=9606 GN=MYL6 PE=1 SV=1	0	23.824	30	6	6	6	1	238	26.7	5.08	16.45	6
FALSE	High	IsMasterProtein	Q96QD9	UAP56-interacting factor OS=Homo sapiens OX=9606 GN=FYTTD1 PE=1 SV=3	0	23.795	26	8	9	8	1	318	35.8	11.78	19.04	8
FALSE	High	IsMasterProtein	P22087	rRNA 2'-O-methyltransferase fibrillarin OS=Homo sapiens OX=9606 GN=FBL PE=1 SV=2	0	23.792	25	6	6	6	1	321	33.8	10.18	17.87	6
FALSE	High	IsMasterProtein	A0A024R6W2	Nudix (Nucleoside diphosphate linked moiety X)-type motif 21, isoform CRA_a OS=Homo sapiens OX=9606 GN=NUDT21 PE=4 SV=1	0	23.712	17	4	4	4	1	227	26.2	8.82	12.4	4
FALSE	High	IsMasterProtein	Q59GY2	Ribosomal protein L4 variant (Fragment) OS=Homo sapiens OX=9606 PE=2 SV=1	0	23.438	18	5	5	5	1	441	49	11.02	19.09	5
FALSE	High	IsMasterProtein	B2R9Y2	cDNA, FLJ94609 OS=Homo sapiens OX=9606 PE=2 SV=1	0	23.298	12	7	7	7	1	558	66.3	8.97	14.32	7
FALSE	High	IsMasterProtein	Q92621	Nuclear pore complex protein Nup205 OS=Homo sapiens OX=9606 GN=NUP205 PE=1 SV=3	0	23.176	4	9	9	9	1	2012	227.8	6.19	13.69	9
FALSE	High	IsMasterProtein	B2RBR9	cDNA, FLJ95650, highly similar to Homo sapiens karyopherin (importin) beta 1 (KPNB1), mRNA OS=Homo sapiens OX=9606 PE=2 SV=1	0	23.115	9	7	7	7	1	876	97.1	4.78	12.26	7
FALSE	High	IsMasterProtein	A0A024RC67	Protein regulator of cytokinesis 1, isoform CRA_e OS=Homo sapiens OX=9606 GN=PRC1 PE=4 SV=1	0	23.074	13	8	8	7	1	620	71.6	6.57	11.72	8
FALSE	High	IsMasterProtein	Q8N684	Cleavage and polyadenylation specificity factor subunit 7 OS=Homo sapiens OX=9606 GN=CPSF7 PE=1 SV=1	0	22.928	17	8	8	8	1	471	52	8	14.06	8
FALSE	High	IsMasterProtein	Q15365	Poly(rC)-binding protein 1 OS=Homo sapiens OX=9606 GN=PCBP1 PE=1 SV=2	0	22.921	18	5	5	5	1	356	37.5	7.09	13.55	5
FALSE	High	IsMasterProtein	A8K6J9	cDNA FLJ76879, highly similar to Homo sapiens DEAH (Asp-Glu-Ala-His) box polypeptide 8 (DHX8), mRNA OS=Homo sapiens OX=9606 PE=2 SV=1	0	22.882	7	8	9	8	1	1220	139.3	8.4	15.74	8
FALSE	High	IsMasterProtein	Q5SQH4	DBP2 protein OS=Homo sapiens OX=9606 GN=DBP2 PE=2 SV=1	0	22.839	9	7	7	7	1	1041	119.2	6.8	8.33	7
FALSE	High	IsMasterProtein	Q8NAV1	Pre-mRNA-splicing factor 38A OS=Homo sapiens OX=9606 GN=PRPF38A PE=1 SV=1	0	22.828	18	6	6	6	1	312	37.5	9.96	13	6
FALSE	High	IsMasterProtein	O60832	H/ACA ribonucleoprotein complex subunit DKC1 OS=Homo sapiens OX=9606 GN=DKC1 PE=1 SV=3	0	22.723	16	7	9	7	1	514	57.6	9.42	14.44	7
FALSE	High	IsMasterProtein	P41223	Protein BUD31 homolog OS=Homo sapiens OX=9606 GN=BUD31 PE=1 SV=2	0	22.637	39	6	6	6	1	144	17	8.82	12.74	6
FALSE	High	IsMasterProtein	Q9Y5S9	RNA-binding protein 8A OS=Homo sapiens OX=9606 GN=RBM8A PE=1 SV=1	0	22.62	32	5	7	5	1	174	19.9	5.72	16.58	5
FALSE	High	IsMasterProtein	P0CG39	POTE ankyrin domain family member J OS=Homo sapiens OX=9606 GN=POTEJ PE=3 SV=1	0	22.618	7	6	8	2	1	1038	117.3	5.97	13.96	6
FALSE	High	IsMasterProtein	Q13595	Transformer-2 protein homolog alpha OS=Homo sapiens OX=9606 GN=TRA2A PE=1 SV=1	0	22.595	21	8	9	6	1	282	32.7	11.27	17.32	8
FALSE	High	IsMasterProtein	Q09161	Nuclear cap-binding protein subunit 1 OS=Homo sapiens OX=9606 GN=NCBP1 PE=1 SV=1	0	22.559	8	7	8	7	1	790	91.8	6.43	16.21	7
FALSE	High	IsMasterProtein	B0AZS5	Kinesin-like protein OS=Homo sapiens OX=9606 PE=2 SV=1	0	22.43	13	9	9	9	1	660	75	6.4	17.19	9
FALSE	High	IsMasterProtein	X6RAL5	Histone deacetylase complex subunit SAP18 OS=Homo sapiens OX=9606 GN=SAP18 PE=1 SV=1	0	22.252	31	9	9	9	1	172	19.5	9.8	10.85	9
FALSE	High	IsMasterProtein	Q8IX12	Cell division cycle and apoptosis regulator protein 1 OS=Homo sapiens OX=9606 GN=CCAR1 PE=1 SV=2	0	22.181	5	5	5	5	1	1150	132.7	5.76	12.29	5
FALSE	High	IsMasterProtein	B3KSZ4	cDNA FLJ37346 fis, clone BRAMY2021310, highly similar to Transcriptional repressor p66 beta OS=Homo sapiens OX=9606 PE=2 SV=1	0	21.992	14	6	6	5	1	593	65.2	9.74	15.74	6
FALSE	High	IsMasterProtein	A0A140VKF1	Kinesin-like protein OS=Homo sapiens OX=9606 PE=2 SV=1	0	21.873	11	9	9	9	1	725	81.3	7.83	15.24	9
FALSE	High	IsMasterProtein	Q08945	FACT complex subunit SSRP1 OS=Homo sapiens OX=9606 GN=SSRP1 PE=1 SV=1	0	21.631	9	6	6	6	1	709	81	6.87	12.47	6
FALSE	High	IsMasterProtein	Q01081	Splicing factor U2AF 35 kDa subunit OS=Homo sapiens OX=9606 GN=U2AF1 PE=1 SV=3	0	21.432	30	6	8	6	1	240	27.9	8.81	17.96	6
FALSE	High	IsMasterProtein	F8W0W8	Serine/threonine-protein phosphatase OS=Homo sapiens OX=9606 GN=PPP1CC PE=1 SV=1	0	21.372	20	6	6	2	1	332	38.2	6.83	10.56	6
FALSE	High	IsMasterProtein	B3KUJ0	cDNA FLJ39996 fis, clone STOMA2002166, highly similar to Splicing factor 3B subunit 4 OS=Homo sapiens OX=9606 PE=2 SV=1	0	21.3	13	3	3	3	1	424	44.5	8.24	13.11	3
FALSE	High	IsMasterProtein	A8K6G9	cDNA FLJ76871, highly similar to Homo sapiens DEAH (Asp-Glu-Ala-His) box polypeptide 38 (DHX38), mRNA OS=Homo sapiens OX=9606 PE=2 SV=1	0	21.295	7	8	8	8	1	1227	140.4	6.54	14.39	8
FALSE	High	IsMasterProtein	O95239	Chromosome-associated kinesin KIF4A OS=Homo sapiens OX=9606 GN=KIF4A PE=1 SV=3	0	21.225	7	9	9	9	1	1232	139.8	6.27	17.75	9
FALSE	High	IsMasterProtein	P13639	Elongation factor 2 OS=Homo sapiens OX=9606 GN=EEF2 PE=1 SV=4	0	21.096	10	9	9	8	1	858	95.3	6.83	13.77	9
FALSE	High	IsMasterProtein	Q15149	Plectin OS=Homo sapiens OX=9606 GN=PLEC PE=1 SV=3	0	20.943	2	8	8	8	1	4684	531.5	5.96	9.99	8
FALSE	High	IsMasterProtein	Q86W42	THO complex subunit 6 homolog OS=Homo sapiens OX=9606 GN=THOC6 PE=1 SV=1	0	20.837	20	5	5	5	1	341	37.5	7.43	14.25	5
FALSE	High	IsMasterProtein	P62136	Serine/threonine-protein phosphatase PP1-alpha catalytic subunit OS=Homo sapiens OX=9606 GN=PPP1CA PE=1 SV=1	0	20.815	16	5	5	1	1	330	37.5	6.33	10.31	5
FALSE	High	IsMasterProtein	Q9Y2X3	Nucleolar protein 58 OS=Homo sapiens OX=9606 GN=NOP58 PE=1 SV=1	0	20.778	16	7	7	7	1	529	59.5	8.92	16.42	7
FALSE	High	IsMasterProtein	Q9NXF1	Testis-expressed protein 10 OS=Homo sapiens OX=9606 GN=TEX10 PE=1 SV=2	0	20.764	9	8	8	8	1	929	105.6	9.36	11.95	8
FALSE	High	IsMasterProtein	Q8WVX7	Ribosomal protein S19 (Fragment) OS=Homo sapiens OX=9606 PE=2 SV=1	0	20.61	34	8	8	8	1	157	17.3	10.52	16.5	8
FALSE	High	IsMasterProtein	Q9NTJ3	Structural maintenance of chromosomes protein 4 OS=Homo sapiens OX=9606 GN=SMC4 PE=1 SV=2	0	20.601	7	8	8	8	1	1288	147.1	6.79	15.25	8
FALSE	High	IsMasterProtein	A0A0S2Z4G4	Tropomyosin 3 isoform 1 (Fragment) OS=Homo sapiens OX=9606 GN=TPM3 PE=2 SV=1	0	20.421	24	7	7	3	1	248	29	4.78	11.84	7
FALSE	High	IsMasterProtein	Q92522	Histone H1x OS=Homo sapiens OX=9606 GN=H1FX PE=1 SV=1	0	20.315	21	6	9	6	1	213	22.5	10.76	24.02	6
FALSE	High	IsMasterProtein	Q05519	Serine/arginine-rich splicing factor 11 OS=Homo sapiens OX=9606 GN=SRSF11 PE=1 SV=1	0	20.301	18	6	9	6	1	484	53.5	10.52	19.94	6
FALSE	High	IsMasterProtein	Q9NYV4	Cyclin-dependent kinase 12 OS=Homo sapiens OX=9606 GN=CDK12 PE=1 SV=2	0	20.221	7	7	7	7	1	1490	164.1	9.44	13.88	7
FALSE	High	IsMasterProtein	P09661	U2 small nuclear ribonucleoprotein A' OS=Homo sapiens OX=9606 GN=SNRPA1 PE=1 SV=2	0	20.177	31	8	8	8	1	255	28.4	8.62	18.47	8
FALSE	High	IsMasterProtein	Q8WUA2	Peptidyl-prolyl cis-trans isomerase-like 4 OS=Homo sapiens OX=9606 GN=PPIL4 PE=1 SV=1	0	19.905	14	6	6	6	1	492	57.2	5.92	8.55	6
FALSE	High	IsMasterProtein	Q96ST3	Paired amphipathic helix protein Sin3a OS=Homo sapiens OX=9606 GN=SIN3A PE=1 SV=2	0	19.901	6	7	7	7	1	1273	145.1	7.25	7.41	7
FALSE	High	IsMasterProtein	Q53F64	Heterogeneous nuclear ribonucleoprotein AB isoform a variant (Fragment) OS=Homo sapiens OX=9606 PE=2 SV=1	0	19.862	23	6	7	5	1	332	36	7.42	14.24	6
FALSE	High	IsMasterProtein	Q15182	Small nuclear ribonucleoprotein-associated protein OS=Homo sapiens OX=9606 GN=SNRPB PE=2 SV=1	0	19.82	18	7	9	7	1	285	29.7	10.07	16.77	7
FALSE	High	IsMasterProtein	A0A024R2U6	RNA binding motif protein 5, isoform CRA_a OS=Homo sapiens OX=9606 GN=RBM5 PE=4 SV=1	0	19.792	8	6	6	6	1	815	92.1	6.28	14.87	6
FALSE	High	IsMasterProtein	Q8WXA9	Splicing regulatory glutamine/lysine-rich protein 1 OS=Homo sapiens OX=9606 GN=SREK1 PE=1 SV=1	0	19.758	15	5	5	1	1	508	59.3	10.39	12.01	5
FALSE	High	IsMasterProtein	O94973	AP-2 complex subunit alpha-2 OS=Homo sapiens OX=9606 GN=AP2A2 PE=1 SV=2	0	19.724	8	7	7	2	1	939	103.9	6.96	12.24	7
FALSE	High	IsMasterProtein	A6NHR9	Structural maintenance of chromosomes flexible hinge domain-containing protein 1 OS=Homo sapiens OX=9606 GN=SMCHD1 PE=1 SV=2	0	19.691	4	7	7	7	1	2005	226.2	7.3	10.9	7
FALSE	High	IsMasterProtein	Q9HBB3	60S ribosomal protein L6 OS=Homo sapiens OX=9606 PE=2 SV=1	0	19.445	20	6	6	6	1	289	32.9	10.58	12.61	6
FALSE	High	IsMasterProtein	Q9Y5Q9	General transcription factor 3C polypeptide 3 OS=Homo sapiens OX=9606 GN=GTF3C3 PE=1 SV=1	0	19.439	8	6	6	6	1	886	101.2	5.07	12.64	6
FALSE	High	IsMasterProtein	Q01469	Fatty acid-binding protein 5 OS=Homo sapiens OX=9606 GN=FABP5 PE=1 SV=3	0	19.374	27	4	4	4	1	135	15.2	7.01	13.16	4
FALSE	High	IsMasterProtein	A8K6X9	cDNA FLJ76427, highly similar to Homo sapiens SH2 domain binding protein 1 (tetratricopeptide repeat containing) (SH2BP1), mRNA OS=Homo sapiens OX=9606 PE=2 SV=1	0	19.309	6	8	8	8	1	1173	133.4	6.77	10.55	8
FALSE	High	IsMasterProtein	B1AK66	Smad nuclear interacting protein 1 OS=Homo sapiens OX=9606 GN=SNIP1 PE=2 SV=1	0	19.18	12	4	4	4	1	396	45.8	9.99	11.76	4
FALSE	High	IsMasterProtein	B2RDQ3	cDNA, FLJ96718, highly similar to Homo sapiens splicing factor, arginine/serine-rich 10 (transformer 2 homolog, Drosophila) (SFRS10), mRNA OS=Homo sapiens OX=9606 PE=2 SV=1	0	19.117	19	7	7	5	1	288	33.7	11.25	18.57	7
FALSE	High	IsMasterProtein	Q9NW64	Pre-mRNA-splicing factor RBM22 OS=Homo sapiens OX=9606 GN=RBM22 PE=1 SV=1	0	18.977	18	7	7	7	1	420	46.9	8.54	6.82	7
FALSE	High	IsMasterProtein	O95104	Splicing factor, arginine/serine-rich 15 OS=Homo sapiens OX=9606 GN=SCAF4 PE=1 SV=3	0	18.937	6	6	6	6	1	1147	125.8	9.55	10.67	6
FALSE	High	IsMasterProtein	B3KMR5	cDNA FLJ12434 fis, clone NT2RM1000037, highly similar to Homo sapiens KIAA0690 protein OS=Homo sapiens OX=9606 PE=2 SV=1	0	18.897	6	9	9	8	1	1297	143.6	8.75	12.65	9
FALSE	High	IsMasterProtein	P61254	60S ribosomal protein L26 OS=Homo sapiens OX=9606 GN=RPL26 PE=1 SV=1	0	18.89	35	7	7	7	1	145	17.2	10.55	13.87	7
FALSE	High	IsMasterProtein	O75190	DnaJ homolog subfamily B member 6 OS=Homo sapiens OX=9606 GN=DNAJB6 PE=1 SV=2	0	18.862	16	5	5	5	1	326	36.1	9.16	8.33	5
FALSE	High	IsMasterProtein	Q5JR94	40S ribosomal protein S8 OS=Homo sapiens OX=9606 GN=RPS8 PE=2 SV=1	0	18.72	27	6	6	6	1	208	24.2	10.32	13.36	6
FALSE	High	IsMasterProtein	A0A024R5Z7	Annexin OS=Homo sapiens OX=9606 GN=ANXA2 PE=3 SV=1	0	18.596	23	6	6	6	1	339	38.6	7.75	13.51	6
FALSE	High	IsMasterProtein	A0A0B4J1V9	Helicase, lymphoid-specific, isoform CRA_b OS=Homo sapiens OX=9606 GN=HELLS PE=1 SV=1	0	18.589	8	7	7	7	1	884	102.7	7.65	9.92	7
FALSE	High	IsMasterProtein	P26038	Moesin OS=Homo sapiens OX=9606 GN=MSN PE=1 SV=3	0	18.441	10	7	7	2	1	577	67.8	6.4	12.75	7
FALSE	High	IsMasterProtein	Q02880	DNA topoisomerase 2-beta OS=Homo sapiens OX=9606 GN=TOP2B PE=1 SV=3	0	18.35	4	6	6	1	1	1626	183.2	8	11.34	6
FALSE	High	IsMasterProtein	P62750	60S ribosomal protein L23a OS=Homo sapiens OX=9606 GN=RPL23A PE=1 SV=1	0	18.329	27	5	6	5	1	156	17.7	10.45	8.96	5
FALSE	High	IsMasterProtein	A0A024R0H6	Paf1, RNA polymerase II associated factor, homolog (S. cerevisiae), isoform CRA_a OS=Homo sapiens OX=9606 GN=PAF1 PE=4 SV=1	0	18.329	11	5	6	5	1	531	59.9	4.63	9.12	5
FALSE	High	IsMasterProtein	Q09666	Neuroblast differentiation-associated protein AHNAK OS=Homo sapiens OX=9606 GN=AHNAK PE=1 SV=2	0	18.141	2	7	7	7	1	5890	628.7	6.15	8.78	7
FALSE	High	IsMasterProtein	A0A024RAC0	Leucine zipper protein 1, isoform CRA_a OS=Homo sapiens OX=9606 GN=LUZP1 PE=4 SV=1	0	18.078	6	5	5	5	1	1076	120.2	8.63	10.77	5
FALSE	High	IsMasterProtein	O75475	PC4 and SFRS1-interacting protein OS=Homo sapiens OX=9606 GN=PSIP1 PE=1 SV=1	0	18.014	12	6	6	6	1	530	60.1	9.13	13.06	6
FALSE	High	IsMasterProtein	Q5SRQ6	Casein kinase II subunit beta OS=Homo sapiens OX=9606 GN=CSNK2B PE=1 SV=2	0	17.981	29	6	6	6	1	234	26.9	5.96	12.23	6
FALSE	High	IsMasterProtein	Q15007	Pre-mRNA-splicing regulator WTAP OS=Homo sapiens OX=9606 GN=WTAP PE=1 SV=2	0	17.592	14	4	4	4	1	396	44.2	5.19	9.55	4
FALSE	High	IsMasterProtein	Q92878	DNA repair protein RAD50 OS=Homo sapiens OX=9606 GN=RAD50 PE=1 SV=1	0	17.544	5	6	6	6	1	1312	153.8	6.89	9.46	6
FALSE	High	IsMasterProtein	Q969G3	SWI/SNF-related matrix-associated actin-dependent regulator of chromatin subfamily E member 1 OS=Homo sapiens OX=9606 GN=SMARCE1 PE=1 SV=2	0	17.497	16	5	5	5	1	411	46.6	4.88	9.75	5
FALSE	High	IsMasterProtein	P04406	Glyceraldehyde-3-phosphate dehydrogenase OS=Homo sapiens OX=9606 GN=GAPDH PE=1 SV=3	0	17.44	18	5	5	5	1	335	36	8.46	11.99	5
FALSE	High	IsMasterProtein	Q8NFC6	Biorientation of chromosomes in cell division protein 1-like 1 OS=Homo sapiens OX=9606 GN=BOD1L1 PE=1 SV=2	0	17.439	2	7	7	7	1	3051	330.3	5.08	8.94	7
FALSE	High	IsMasterProtein	Q8NEY8	Periphilin-1 OS=Homo sapiens OX=9606 GN=PPHLN1 PE=1 SV=2	0	17.258	14	7	7	7	1	458	52.7	9.11	5.2	7
FALSE	High	IsMasterProtein	P51531	Probable global transcription activator SNF2L2 OS=Homo sapiens OX=9606 GN=SMARCA2 PE=1 SV=2	0	17.208	4	6	6	6	1	1590	181.2	7.2	4.81	6
FALSE	High	IsMasterProtein	Q5RKV6	Exosome complex component MTR3 OS=Homo sapiens OX=9606 GN=EXOSC6 PE=1 SV=1	0	17.174	23	6	6	6	1	272	28.2	6.28	11.29	6
FALSE	High	IsMasterProtein	O95235	Kinesin-like protein KIF20A OS=Homo sapiens OX=9606 GN=KIF20A PE=1 SV=1	0	17.119	5	4	4	4	1	890	100.2	6.92	8.19	4
FALSE	High	IsMasterProtein	B4DNB9	cDNA FLJ53069, highly similar to AP-2 complex subunit mu-1 OS=Homo sapiens OX=9606 PE=2 SV=1	0	17.106	11	6	7	6	1	460	52.3	9.5	11.86	6
FALSE	High	IsMasterProtein	Q9BQG0	Myb-binding protein 1A OS=Homo sapiens OX=9606 GN=MYBBP1A PE=1 SV=2	0	17.092	7	8	8	8	1	1328	148.8	9.28	14.45	8
FALSE	High	IsMasterProtein	D3DV26	S100 calcium binding protein A10 (Annexin II ligand, calpactin I, light polypeptide (P11)), isoform CRA_b (Fragment) OS=Homo sapiens OX=9606 GN=S100A10 PE=4 SV=1	0	17.033	13	3	4	3	1	205	22.3	10.33	8.82	3
FALSE	High	IsMasterProtein	Q8WWI1	LIM domain only protein 7 OS=Homo sapiens OX=9606 GN=LMO7 PE=1 SV=3	0	16.896	5	6	6	6	1	1683	192.6	8.09	9.89	6
FALSE	High	IsMasterProtein	B4DWA6	cDNA FLJ60094, highly similar to F-actin capping protein subunit beta OS=Homo sapiens OX=9606 PE=2 SV=1	0	16.825	14	4	4	4	1	335	37.5	6.14	10.27	4
FALSE	High	IsMasterProtein	Q02040	A-kinase anchor protein 17A OS=Homo sapiens OX=9606 GN=AKAP17A PE=1 SV=2	0	16.743	9	7	7	7	1	695	80.7	9.73	14.71	7
FALSE	High	IsMasterProtein	B2R491	40S ribosomal protein S4 OS=Homo sapiens OX=9606 GN=RPS4X PE=2 SV=1	0	16.521	18	6	6	6	1	263	29.6	10.15	12.28	6
FALSE	High	IsMasterProtein	Q9Y3B4	Splicing factor 3B subunit 6 OS=Homo sapiens OX=9606 GN=SF3B6 PE=1 SV=1	0	16.509	40	5	5	5	1	125	14.6	9.38	6.36	5
FALSE	High	IsMasterProtein	B2R6J2	cDNA, FLJ92973, highly similar to Homo sapiens villin 2 (ezrin) (VIL2), mRNA OS=Homo sapiens OX=9606 PE=2 SV=1	0	16.461	9	7	7	2	1	586	69.4	6.27	11.75	7
FALSE	High	IsMasterProtein	B3KMC9	5'-3' exoribonuclease OS=Homo sapiens OX=9606 PE=2 SV=1	0	16.451	7	7	7	7	1	950	108.5	7.47	8.97	7
FALSE	High	IsMasterProtein	M0R2Z9	SURP and G-patch domain-containing protein 2 OS=Homo sapiens OX=9606 GN=SUGP2 PE=1 SV=1	0	16.415	5	5	5	5	1	1096	121.5	7.4	12.16	5
FALSE	High	IsMasterProtein	Q9UKD2	mRNA turnover protein 4 homolog OS=Homo sapiens OX=9606 GN=MRTO4 PE=1 SV=2	0	16.323	20	6	6	6	1	239	27.5	8.29	11.88	6
FALSE	High	IsMasterProtein	Q59EJ3	Heat shock 70kDa protein 1A variant (Fragment) OS=Homo sapiens OX=9606 PE=2 SV=1	0	16.283	7	6	6	2	1	709	77.4	6.3	11.63	6
FALSE	High	IsMasterProtein	D3DQS4	Formin binding protein 4, isoform CRA_d OS=Homo sapiens OX=9606 GN=FNBP4 PE=4 SV=1	0	16.204	5	5	5	5	1	1017	110.2	4.75	10.33	5
FALSE	High	IsMasterProtein	P62917	60S ribosomal protein L8 OS=Homo sapiens OX=9606 GN=RPL8 PE=1 SV=2	0	16.183	14	4	4	4	1	257	28	11.03	14.1	4
FALSE	High	IsMasterProtein	Q8WUQ7	Cactin OS=Homo sapiens OX=9606 GN=CACTIN PE=1 SV=3	0	16.045	8	5	5	5	1	758	88.6	9.14	6.36	5
FALSE	High	IsMasterProtein	Q9Y6A4	Cilia- and flagella-associated protein 20 OS=Homo sapiens OX=9606 GN=CFAP20 PE=1 SV=1	0	16.03	24	5	5	5	1	193	22.8	9.76	7.48	5
FALSE	High	IsMasterProtein	O60216	Double-strand-break repair protein rad21 homolog OS=Homo sapiens OX=9606 GN=RAD21 PE=1 SV=2	0	15.906	8	6	6	6	1	631	71.6	4.65	10.57	6
FALSE	High	IsMasterProtein	V9HW01	Epididymis secretory protein Li 310 OS=Homo sapiens OX=9606 GN=HEL-S-310 PE=2 SV=1	0	15.895	19	3	4	3	1	157	17.8	11.25	11.2	3
FALSE	High	IsMasterProtein	Q15366	Poly(rC)-binding protein 2 OS=Homo sapiens OX=9606 GN=PCBP2 PE=1 SV=1	0	15.837	15	4	4	4	1	365	38.6	6.79	11.11	4
FALSE	High	IsMasterProtein	D3DU92	RNA binding protein S1, serine-rich domain, isoform CRA_a OS=Homo sapiens OX=9606 GN=RNPS1 PE=1 SV=1	0	15.83	11	3	5	3	1	305	34.2	11.84	13.61	3
FALSE	High	IsMasterProtein	B2R4P2	cDNA, FLJ92164, highly similar to Homo sapiens peroxiredoxin 1 (PRDX1), mRNA OS=Homo sapiens OX=9606 PE=2 SV=1	0	15.785	27	6	6	6	1	199	22.2	8.38	10.82	6
FALSE	High	IsMasterProtein	B2R9L6	cDNA, FLJ94450, highly similar to Homo sapiens cyclin-dependent kinase 9 (CDC2-related kinase) (CDK9), mRNA OS=Homo sapiens OX=9606 PE=2 SV=1	0	15.701	14	5	5	5	1	372	42.7	8.79	12.49	5
FALSE	High	IsMasterProtein	Q53GS0	G protein-binding protein CRFG variant (Fragment) OS=Homo sapiens OX=9606 PE=2 SV=1	0	15.566	8	5	5	5	1	634	73.8	9.47	11.85	5
FALSE	High	IsMasterProtein	P10599	Thioredoxin OS=Homo sapiens OX=9606 GN=TXN PE=1 SV=3	0	15.554	30	4	6	4	1	105	11.7	4.92	11.79	4
FALSE	High	IsMasterProtein	Q5BKZ1	DBIRD complex subunit ZNF326 OS=Homo sapiens OX=9606 GN=ZNF326 PE=1 SV=2	0	15.529	9	5	5	5	1	582	65.6	5.15	9.66	5
FALSE	High	IsMasterProtein	B4DPP6	cDNA FLJ54371, highly similar to Serum albumin OS=Homo sapiens OX=9606 PE=2 SV=1	0	15.44	8	5	7	5	1	618	70.3	6.09	12.76	5
FALSE	High	IsMasterProtein	Q53F19	Nuclear cap-binding protein subunit 3 OS=Homo sapiens OX=9606 GN=NCBP3 PE=1 SV=2	0	15.426	8	5	5	5	1	620	70.5	5.73	13.21	5
FALSE	High	IsMasterProtein	A0A024R3X4	Heat shock 60kDa protein 1 (Chaperonin), isoform CRA_a OS=Homo sapiens OX=9606 GN=HSPD1 PE=2 SV=1	0	15.32	9	6	6	6	1	573	61	5.87	12.47	6
FALSE	High	IsMasterProtein	A0A1S5UZ07	Talin-1 OS=Homo sapiens OX=9606 GN=TLN1 PE=2 SV=1	0	15.318	2	4	4	4	1	2558	271.3	6.11	9.92	4
FALSE	High	IsMasterProtein	A0A024R136	Rac GTPase activating protein 1, isoform CRA_a OS=Homo sapiens OX=9606 GN=RACGAP1 PE=4 SV=1	0	15.059	10	5	5	5	1	632	71	8.88	12.1	5
FALSE	High	IsMasterProtein	P07305	Histone H1.0 OS=Homo sapiens OX=9606 GN=H1F0 PE=1 SV=3	0	15.001	16	4	5	4	1	194	20.9	10.84	12.97	4
FALSE	High	IsMasterProtein	Q15020	Squamous cell carcinoma antigen recognized by T-cells 3 OS=Homo sapiens OX=9606 GN=SART3 PE=1 SV=1	0	14.977	5	5	5	5	1	963	109.9	5.57	7.78	5
FALSE	High	IsMasterProtein	Q15717	ELAV-like protein 1 OS=Homo sapiens OX=9606 GN=ELAVL1 PE=1 SV=2	0	14.965	16	5	5	5	1	326	36.1	9.17	13.62	5
FALSE	High	IsMasterProtein	P14373	Zinc finger protein RFP OS=Homo sapiens OX=9606 GN=TRIM27 PE=1 SV=1	0	14.936	10	4	4	4	1	513	58.5	6.21	8.49	4
FALSE	High	IsMasterProtein	A0A2R8Y422	Uncharacterized protein OS=Homo sapiens OX=9606 PE=4 SV=1	0	14.86	20	4	9	4	1	156	18	9.47	19.86	4
FALSE	High	IsMasterProtein	A0A024QZH6	Serine arginine-rich pre-mRNA splicing factor SR-A1, isoform CRA_a OS=Homo sapiens OX=9606 GN=SR-A1 PE=4 SV=1	0	14.833	4	5	5	5	1	1312	139.2	9.25	6.48	5
FALSE	High	IsMasterProtein	Q16630	Cleavage and polyadenylation specificity factor subunit 6 OS=Homo sapiens OX=9606 GN=CPSF6 PE=1 SV=2	0	14.777	9	4	4	4	1	551	59.2	7.15	8.87	4
FALSE	High	IsMasterProtein	P46013	Proliferation marker protein Ki-67 OS=Homo sapiens OX=9606 GN=MKI67 PE=1 SV=2	0	14.721	3	5	5	5	1	3256	358.5	9.45	12.01	5
FALSE	High	IsMasterProtein	Q6P1X5	Transcription initiation factor TFIID subunit 2 OS=Homo sapiens OX=9606 GN=TAF2 PE=1 SV=3	0	14.696	5	5	5	5	1	1199	136.9	8.19	10.16	5
FALSE	High	IsMasterProtein	O94913	Pre-mRNA cleavage complex 2 protein Pcf11 OS=Homo sapiens OX=9606 GN=PCF11 PE=1 SV=3	0	14.62	3	5	5	5	1	1555	172.9	8.48	10.96	5
FALSE	High	IsMasterProtein	Q99623	Prohibitin-2 OS=Homo sapiens OX=9606 GN=PHB2 PE=1 SV=2	0	14.62	17	5	5	5	1	299	33.3	9.83	9.02	5
FALSE	High	IsMasterProtein	Q9Y3Y2	Chromatin target of PRMT1 protein OS=Homo sapiens OX=9606 GN=CHTOP PE=1 SV=2	0	14.612	23	6	6	6	1	248	26.4	12.23	11.33	6
FALSE	High	IsMasterProtein	A0A024R4M0	40S ribosomal protein S9 OS=Homo sapiens OX=9606 GN=RPS9 PE=1 SV=1	0	14.515	25	5	5	5	1	194	22.6	10.65	9.42	5
FALSE	High	IsMasterProtein	Q4G0J3	La-related protein 7 OS=Homo sapiens OX=9606 GN=LARP7 PE=1 SV=1	0	14.499	7	3	3	3	1	582	66.9	9.55	8.94	3
FALSE	High	IsMasterProtein	Q9H501	ESF1 homolog OS=Homo sapiens OX=9606 GN=ESF1 PE=1 SV=1	0	14.364	7	5	5	5	1	851	98.7	5.11	7.09	5
FALSE	High	IsMasterProtein	A0A024R7E3	DNA (cytosine-5)-methyltransferase OS=Homo sapiens OX=9606 GN=DNMT1 PE=3 SV=1	0	14.2	3	6	6	6	1	1678	189.4	8.02	11.63	6
FALSE	High	IsMasterProtein	A0A024R7M6	GATA zinc finger domain containing 2A, isoform CRA_a OS=Homo sapiens OX=9606 GN=GATAD2A PE=4 SV=1	0	14.198	10	5	5	4	1	634	68.1	9.94	10.61	5
FALSE	High	IsMasterProtein	O14979	Heterogeneous nuclear ribonucleoprotein D-like OS=Homo sapiens OX=9606 GN=HNRNPDL PE=1 SV=3	0	14.12	10	5	6	3	1	420	46.4	9.57	10.33	5
FALSE	High	IsMasterProtein	B2RDZ9	cDNA, FLJ96850 OS=Homo sapiens OX=9606 PE=2 SV=1	0	14.104	15	4	4	4	1	291	31.9	5.27	8.28	4
FALSE	High	IsMasterProtein	A0A142I7X2	NUP98/PHF23 fusion 2 protein (Fragment) OS=Homo sapiens OX=9606 PE=2 SV=1	0	14.06	7	5	5	4	1	845	86.6	7.85	10.81	5
FALSE	High	IsMasterProtein	Q05048	Cleavage stimulation factor subunit 1 OS=Homo sapiens OX=9606 GN=CSTF1 PE=1 SV=1	0	14.043	12	4	4	4	1	431	48.3	6.58	9.36	4
FALSE	High	IsMasterProtein	A0A024QZG0	Ring finger protein 40, isoform CRA_a OS=Homo sapiens OX=9606 GN=RNF40 PE=4 SV=1	0	13.917	4	4	4	4	1	1001	113.6	6.29	8.63	4
FALSE	High	IsMasterProtein	B2R7W3	Breast carcinoma amplified sequence 2, isoform CRA_a OS=Homo sapiens OX=9606 GN=BCAS2 PE=2 SV=1	0	13.887	26	5	5	5	1	225	26.1	5.66	8.69	5
FALSE	High	IsMasterProtein	A0A024R572	Splicing factor 1, isoform CRA_h OS=Homo sapiens OX=9606 GN=SF1 PE=4 SV=1	0	13.786	5	4	4	4	1	639	68.3	8.98	10.89	4
FALSE	High	IsMasterProtein	A8K984	Structural maintenance of chromosomes protein OS=Homo sapiens OX=9606 PE=2 SV=1	0	13.775	4	4	4	4	1	1197	135.5	8.43	8.1	4
FALSE	High	IsMasterProtein	Q6NUQ4	Transmembrane protein 214 OS=Homo sapiens OX=9606 GN=TMEM214 PE=1 SV=2	0	13.678	7	5	5	5	1	689	77.1	9.14	9.02	5
FALSE	High	IsMasterProtein	Q7Z3D7	Uncharacterized protein DKFZp686E2459 OS=Homo sapiens OX=9606 GN=DKFZp686E2459 PE=2 SV=1	0	13.652	5	5	5	5	1	995	110.3	6.21	8.08	5
FALSE	High	IsMasterProtein	A4D2Q0	Unc-84 homolog A (C. elegans) OS=Homo sapiens OX=9606 GN=UNC84A PE=4 SV=1	0	13.599	6	5	5	5	1	974	108.4	7.97	9.15	5
FALSE	High	IsMasterProtein	P04843	Dolichyl-diphosphooligosaccharide--protein glycosyltransferase subunit 1 OS=Homo sapiens OX=9606 GN=RPN1 PE=1 SV=1	0	13.581	6	3	3	3	1	607	68.5	6.38	8.1	3
FALSE	High	IsMasterProtein	B0QYD3	DNA dC->dU-editing enzyme APOBEC-3B OS=Homo sapiens OX=9606 GN=APOBEC3B PE=1 SV=1	0	13.554	10	5	5	5	1	490	57.2	6.81	8.77	5
FALSE	High	IsMasterProtein	P16401	Histone H1.5 OS=Homo sapiens OX=9606 GN=HIST1H1B PE=1 SV=3	0	13.542	19	5	5	3	1	226	22.6	10.92	12.65	5
FALSE	High	IsMasterProtein	A0A090N7U0	Cullin 1, isoform CRA_b OS=Homo sapiens OX=9606 GN=CUL1 PE=3 SV=1	0	13.461	6	5	5	5	1	776	89.6	8	6.57	5
FALSE	High	IsMasterProtein	Q6U8A4	Ubiquitin-specific protease 7 isoform (Fragment) OS=Homo sapiens OX=9606 PE=2 SV=1	0	13.431	4	5	5	5	1	1112	128.9	5.78	4.19	5
FALSE	High	IsMasterProtein	P49792	E3 SUMO-protein ligase RanBP2 OS=Homo sapiens OX=9606 GN=RANBP2 PE=1 SV=2	0	13.332	1	4	4	4	1	3224	358	6.2	6.94	4
FALSE	High	IsMasterProtein	A2A3R6	40S ribosomal protein S6 OS=Homo sapiens OX=9606 GN=RPS6 PE=2 SV=1	0	13.275	17	5	5	5	1	249	28.7	10.84	6.76	5
FALSE	High	IsMasterProtein	Q9Y5M8	Signal recognition particle receptor subunit beta OS=Homo sapiens OX=9606 GN=SRPRB PE=1 SV=3	0	13.274	16	3	3	3	1	271	29.7	9.04	9.31	3
FALSE	High	IsMasterProtein	P42766	60S ribosomal protein L35 OS=Homo sapiens OX=9606 GN=RPL35 PE=1 SV=2	0	13.254	29	4	5	4	1	123	14.5	11.05	9.61	4
FALSE	High	IsMasterProtein	H3BVG0	Nuclear pore complex protein Nup93 OS=Homo sapiens OX=9606 GN=NUP93 PE=1 SV=1	0	13.228	7	7	7	7	1	880	99.5	5.73	3.58	7
FALSE	High	IsMasterProtein	Q08379	Golgin subfamily A member 2 OS=Homo sapiens OX=9606 GN=GOLGA2 PE=1 SV=3	0	13.193	4	4	4	4	1	1002	113	5.02	7.98	4
FALSE	High	IsMasterProtein	P62306	Small nuclear ribonucleoprotein F OS=Homo sapiens OX=9606 GN=SNRPF PE=1 SV=1	0	13.151	24	2	4	2	1	86	9.7	4.67	13.13	2
FALSE	High	IsMasterProtein	P29401	Transketolase OS=Homo sapiens OX=9606 GN=TKT PE=1 SV=3	0	13.105	8	4	4	4	1	623	67.8	7.66	6.77	4
FALSE	High	IsMasterProtein	Q9UNX4	WD repeat-containing protein 3 OS=Homo sapiens OX=9606 GN=WDR3 PE=1 SV=1	0	13.101	5	6	6	6	1	943	106	6.64	12.01	6
FALSE	High	IsMasterProtein	P62277	40S ribosomal protein S13 OS=Homo sapiens OX=9606 GN=RPS13 PE=1 SV=2	0	12.918	27	5	5	5	1	151	17.2	10.54	7.37	5
FALSE	High	IsMasterProtein	Q58EY4	SWI/SNF related, matrix associated, actin dependent regulator of chromatin, subfamily c, member 1 OS=Homo sapiens OX=9606 GN=SMARCC1 PE=2 SV=1	0	12.918	4	4	4	1	1	1105	122.8	5.72	8.07	4
FALSE	High	IsMasterProtein	A0A2R8Y6G6	Alpha-enolase OS=Homo sapiens OX=9606 GN=ENO1 PE=4 SV=1	0	12.785	10	4	4	4	1	434	47.3	6.99	9.73	4
FALSE	High	IsMasterProtein	Q68CP9	AT-rich interactive domain-containing protein 2 OS=Homo sapiens OX=9606 GN=ARID2 PE=1 SV=2	0	12.734	3	5	5	5	1	1835	197.3	7.42	7.19	5
FALSE	High	IsMasterProtein	A8K7D9	Importin subunit alpha OS=Homo sapiens OX=9606 PE=2 SV=1	0	12.707	10	4	4	4	1	529	57.8	5.4	10.52	4
FALSE	High	IsMasterProtein	Q5VTL8	Pre-mRNA-splicing factor 38B OS=Homo sapiens OX=9606 GN=PRPF38B PE=1 SV=1	0	12.648	9	5	5	5	1	546	64.4	10.54	9.75	5
FALSE	High	IsMasterProtein	P62314	Small nuclear ribonucleoprotein Sm D1 OS=Homo sapiens OX=9606 GN=SNRPD1 PE=1 SV=1	0	12.63	38	4	4	4	1	119	13.3	11.56	9.81	4
FALSE	High	IsMasterProtein	Q03111	Protein ENL OS=Homo sapiens OX=9606 GN=MLLT1 PE=1 SV=2	0	12.593	9	4	4	4	1	559	62	8.59	6.95	4
FALSE	High	IsMasterProtein	P46087	Probable 28S rRNA (cytosine(4447)-C(5))-methyltransferase OS=Homo sapiens OX=9606 GN=NOP2 PE=1 SV=2	0	12.42	6	5	5	5	1	812	89.2	9.23	6.89	5
FALSE	High	IsMasterProtein	Q96HS1	Serine/threonine-protein phosphatase PGAM5, mitochondrial OS=Homo sapiens OX=9606 GN=PGAM5 PE=1 SV=2	0	12.375	19	5	5	5	1	289	32	8.68	8.31	5
FALSE	High	IsMasterProtein	Q8WUA4	General transcription factor 3C polypeptide 2 OS=Homo sapiens OX=9606 GN=GTF3C2 PE=1 SV=2	0	12.362	4	5	5	5	1	911	100.6	7.31	6.95	5
FALSE	High	IsMasterProtein	A8K0T9	cDNA FLJ75422, highly similar to Homo sapiens capping protein (actin filament) muscle Z-line, alpha 1, mRNA OS=Homo sapiens OX=9606 PE=2 SV=1	0	12.32	18	4	4	4	1	286	32.9	5.69	7.21	4
FALSE	High	IsMasterProtein	C9J6P4	Zinc finger CCCH-type antiviral protein 1 OS=Homo sapiens OX=9606 GN=ZC3HAV1 PE=1 SV=1	0	12.293	4	3	3	3	1	1024	114	8.56	9.39	3
FALSE	High	IsMasterProtein	B2RD09	cDNA, FLJ96406, highly similar to Homo sapiens NOL1/NOP2/Sun domain family, member 5 (NSUN5), transcript variant 1, mRNA OS=Homo sapiens OX=9606 PE=2 SV=1	0	12.208	10	4	4	4	1	466	50.4	9.03	6.86	4
FALSE	High	IsMasterProtein	Q13344	Fus-like protein (Fragment) OS=Homo sapiens OX=9606 PE=2 SV=1	0	12	6	4	5	4	1	528	53.3	9.42	8.22	4
FALSE	High	IsMasterProtein	Q8N5F7	NF-kappa-B-activating protein OS=Homo sapiens OX=9606 GN=NKAP PE=1 SV=1	0	11.948	7	3	3	3	1	415	47.1	10.11	9.81	3
FALSE	High	IsMasterProtein	A0A087WUB9	Beta-catenin-like protein 1 OS=Homo sapiens OX=9606 GN=CTNNBL1 PE=1 SV=1	0	11.905	6	4	4	4	1	568	65.7	5.02	9.01	4
FALSE	High	IsMasterProtein	Q13185	Chromobox protein homolog 3 OS=Homo sapiens OX=9606 GN=CBX3 PE=1 SV=4	0	11.875	15	3	3	3	1	183	20.8	5.33	8.09	3
FALSE	High	IsMasterProtein	B2RDF2	Pescadillo homolog OS=Homo sapiens OX=9606 GN=PES1 PE=2 SV=1	0	11.771	8	4	4	4	1	588	68	7.33	8	4
FALSE	High	IsMasterProtein	P06748	Nucleophosmin OS=Homo sapiens OX=9606 GN=NPM1 PE=1 SV=2	0	11.742	9	3	4	3	1	294	32.6	4.78	8.84	3
FALSE	High	IsMasterProtein	B2RB52	cDNA, FLJ95314, highly similar to Homo sapiens transducin (beta)-like 2 (TBL2), transcript variant 1, mRNA OS=Homo sapiens OX=9606 PE=2 SV=1	0	11.46	7	3	3	3	1	447	49.8	9.44	5.4	3
FALSE	High	IsMasterProtein	H3BLV9	SRSF protein kinase 1 (Fragment) OS=Homo sapiens OX=9606 GN=SRPK1 PE=1 SV=1	0	11.442	6	4	4	4	1	671	76	6.28	3.91	4
FALSE	High	IsMasterProtein	H0YKD8	60S ribosomal protein L28 OS=Homo sapiens OX=9606 GN=RPL28 PE=1 SV=1	0	11.417	22	4	5	4	1	170	19.1	11.46	11.01	4
FALSE	High	IsMasterProtein	A0A024R702	Brain specific protein, isoform CRA_a OS=Homo sapiens OX=9606 GN=CGI-38 PE=4 SV=1	0	11.402	19	2	2	2	1	176	19	9.13	6.38	2
FALSE	High	IsMasterProtein	B5BU61	Histone deacetylase OS=Homo sapiens OX=9606 GN=HDAC1 PE=2 SV=1	0	11.346	11	5	5	5	1	482	55	5.48	8.01	5
FALSE	High	IsMasterProtein	B2RBX8	cDNA, FLJ95758, highly similar to Homo sapiens GCIP-interacting protein p29 (P29), mRNA OS=Homo sapiens OX=9606 PE=2 SV=1	0	11.345	5	1	2	1	1	243	28.7	8.28	6.74	1
FALSE	High	IsMasterProtein	Q59GX9	Ribosomal protein L5 variant (Fragment) OS=Homo sapiens OX=9606 PE=2 SV=1	0	11.337	13	4	4	4	1	303	35.2	9.85	8.29	4
FALSE	High	IsMasterProtein	O94842	TOX high mobility group box family member 4 OS=Homo sapiens OX=9606 GN=TOX4 PE=1 SV=1	0	11.263	7	4	4	4	1	621	66.2	5.06	5.67	4
FALSE	High	IsMasterProtein	B2R7X3	cDNA, FLJ93645, highly similar to Homo sapiens chromatin assembly factor 1, subunit B (p60) (CHAF1B),mRNA OS=Homo sapiens OX=9606 PE=2 SV=1	0	11.246	6	3	3	3	1	559	61.5	7.49	7.88	3
FALSE	High	IsMasterProtein	P26373	60S ribosomal protein L13 OS=Homo sapiens OX=9606 GN=RPL13 PE=1 SV=4	0	11.098	19	4	4	4	1	211	24.2	11.65	7.07	4
FALSE	High	IsMasterProtein	P08240	Signal recognition particle receptor subunit alpha OS=Homo sapiens OX=9606 GN=SRPRA PE=1 SV=2	0	11.059	8	4	4	4	1	638	69.8	8.95	5.6	4
FALSE	High	IsMasterProtein	Q9Y5B9	FACT complex subunit SPT16 OS=Homo sapiens OX=9606 GN=SUPT16H PE=1 SV=1	0	11.039	5	5	5	5	1	1047	119.8	5.66	6.13	5
FALSE	High	IsMasterProtein	P57678	Gem-associated protein 4 OS=Homo sapiens OX=9606 GN=GEMIN4 PE=1 SV=2	0	11.034	4	5	5	5	1	1058	120	6.04	6.19	5
FALSE	High	IsMasterProtein	Q9ULX6	A-kinase anchor protein 8-like OS=Homo sapiens OX=9606 GN=AKAP8L PE=1 SV=3	0	11.026	5	3	3	3	1	646	71.6	5.07	6.32	3
FALSE	High	IsMasterProtein	A0A0K0Q2Z1	Serpin peptidase inhibitor clade C member 1 OS=Homo sapiens OX=9606 GN=SERPINC1 PE=2 SV=1	0	11.016	8	5	5	5	1	464	52.5	6.71	10.83	5
FALSE	High	IsMasterProtein	A0A024R5Z9	Pyruvate kinase OS=Homo sapiens OX=9606 GN=PKM2 PE=3 SV=1	0	10.982	8	3	3	3	1	531	58	7.71	6.78	3
FALSE	High	IsMasterProtein	Q9NPD3	Exosome complex component RRP41 OS=Homo sapiens OX=9606 GN=EXOSC4 PE=1 SV=3	0	10.978	17	4	4	4	1	245	26.4	6.52	9.01	4
FALSE	High	IsMasterProtein	Q01844	RNA-binding protein EWS OS=Homo sapiens OX=9606 GN=EWSR1 PE=1 SV=1	0	10.962	4	2	2	2	1	656	68.4	9.33	5.72	2
FALSE	High	IsMasterProtein	P55072	Transitional endoplasmic reticulum ATPase OS=Homo sapiens OX=9606 GN=VCP PE=1 SV=4	0	10.953	5	4	4	4	1	806	89.3	5.26	5.3	4
FALSE	High	IsMasterProtein	A8K2T7	Receptor protein-tyrosine kinase OS=Homo sapiens OX=9606 PE=2 SV=1	0	10.932	2	3	3	3	1	1210	134.1	6.7	6.29	3
FALSE	High	IsMasterProtein	M0R2B7	DNA polymerase OS=Homo sapiens OX=9606 GN=POLD1 PE=1 SV=1	0	10.922	4	5	5	4	1	1133	126.3	7.21	2.14	5
FALSE	High	IsMasterProtein	P08579	U2 small nuclear ribonucleoprotein B'' OS=Homo sapiens OX=9606 GN=SNRPB2 PE=1 SV=1	0	10.908	23	5	5	3	1	225	25.5	9.72	12.12	5
FALSE	High	IsMasterProtein	P35249	Replication factor C subunit 4 OS=Homo sapiens OX=9606 GN=RFC4 PE=1 SV=2	0	10.902	9	3	3	3	1	363	39.7	8.02	5.73	3
FALSE	High	IsMasterProtein	A0A024R2Q4	Ribosomal protein L15 OS=Homo sapiens OX=9606 GN=RPL15 PE=3 SV=1	0	10.775	23	5	5	5	1	204	24.1	11.62	7.58	5
FALSE	High	IsMasterProtein	Q9HCD5	Nuclear receptor coactivator 5 OS=Homo sapiens OX=9606 GN=NCOA5 PE=1 SV=2	0	10.726	7	4	4	4	1	579	65.5	9.6	1.98	4
FALSE	High	IsMasterProtein	A5PLN4	Splicing factor 4 OS=Homo sapiens OX=9606 GN=SF4 PE=2 SV=1	0	10.702	9	4	4	4	1	645	72.5	7.9	7.99	4
FALSE	High	IsMasterProtein	Q9BVP2	Guanine nucleotide-binding protein-like 3 OS=Homo sapiens OX=9606 GN=GNL3 PE=1 SV=2	0	10.683	7	4	4	4	1	549	62	9.16	5.86	4
FALSE	High	IsMasterProtein	A0A0S2Z492	DNA helicase OS=Homo sapiens OX=9606 GN=MCM3 PE=2 SV=1	0	10.61	4	4	4	4	1	833	93.7	6.38	8	4
FALSE	High	IsMasterProtein	B2RBA0	cDNA, FLJ95388, highly similar to Homo sapiens step II splicing factor SLU7 (SLU7), mRNA OS=Homo sapiens OX=9606 PE=2 SV=1	0	10.599	6	3	3	3	1	586	68.3	7.14	3.33	3
FALSE	High	IsMasterProtein	O43684	Mitotic checkpoint protein BUB3 OS=Homo sapiens OX=9606 GN=BUB3 PE=1 SV=1	0	10.568	11	4	4	4	1	328	37.1	6.84	7.08	4
FALSE	High	IsMasterProtein	B2R4D8	60S ribosomal protein L27 OS=Homo sapiens OX=9606 PE=2 SV=1	0	10.534	35	4	4	4	1	136	15.8	10.56	8.74	4
FALSE	High	IsMasterProtein	Q16531	DNA damage-binding protein 1 OS=Homo sapiens OX=9606 GN=DDB1 PE=1 SV=1	0	10.489	3	4	4	4	1	1140	126.9	5.26	2.06	4
FALSE	High	IsMasterProtein	Q9BV38	WD repeat-containing protein 18 OS=Homo sapiens OX=9606 GN=WDR18 PE=1 SV=2	0	10.469	9	4	4	4	1	432	47.4	6.7	3.79	4
FALSE	High	IsMasterProtein	Q12996	Cleavage stimulation factor subunit 3 OS=Homo sapiens OX=9606 GN=CSTF3 PE=1 SV=1	0	10.459	8	4	4	4	1	717	82.9	8.12	9.7	4
FALSE	High	IsMasterProtein	P55060	Exportin-2 OS=Homo sapiens OX=9606 GN=CSE1L PE=1 SV=3	0	10.459	4	4	4	4	1	971	110.3	5.77	8.12	4
FALSE	High	IsMasterProtein	P62913	60S ribosomal protein L11 OS=Homo sapiens OX=9606 GN=RPL11 PE=1 SV=2	0	10.437	21	4	4	4	1	178	20.2	9.6	5.73	4
FALSE	High	IsMasterProtein	Q12931	Heat shock protein 75 kDa, mitochondrial OS=Homo sapiens OX=9606 GN=TRAP1 PE=1 SV=3	0	10.432	4	2	2	1	1	704	80.1	8.21	6.54	2
FALSE	High	IsMasterProtein	U4PSC4	Mediator of RNA polymerase II transcription subunit 4 (Fragment) OS=Homo sapiens OX=9606 GN=MED4 PE=2 SV=1	0	10.386	7	2	2	2	1	322	35.3	5.2	6.16	2
FALSE	High	IsMasterProtein	Q01130	Serine/arginine-rich splicing factor 2 OS=Homo sapiens OX=9606 GN=SRSF2 PE=1 SV=4	0	10.31	19	5	5	5	1	221	25.5	11.85	8.22	5
FALSE	High	IsMasterProtein	B5BU24	14-3-3 protein beta/alpha OS=Homo sapiens OX=9606 GN=YWHAB PE=2 SV=1	0	10.283	14	4	4	1	1	246	28.1	4.83	4.42	4
FALSE	High	IsMasterProtein	Q9NPF5	DNA methyltransferase 1-associated protein 1 OS=Homo sapiens OX=9606 GN=DMAP1 PE=1 SV=1	0	10.225	8	3	3	3	1	467	53	9.5	7.49	3
FALSE	High	IsMasterProtein	P35251	Replication factor C subunit 1 OS=Homo sapiens OX=9606 GN=RFC1 PE=1 SV=4	0	10.195	3	3	3	3	1	1148	128.2	9.36	6.83	3
FALSE	High	IsMasterProtein	Q9NRR4	Ribonuclease 3 OS=Homo sapiens OX=9606 GN=DROSHA PE=1 SV=2	0	10.15	3	4	4	4	1	1374	159.2	7.87	4.67	4
FALSE	High	IsMasterProtein	Q8NDT2	Putative RNA-binding protein 15B OS=Homo sapiens OX=9606 GN=RBM15B PE=1 SV=3	0	10.109	5	5	5	4	1	890	97.1	9.85	8.71	5
FALSE	High	IsMasterProtein	A0A024R102	SWI/SNF related, matrix associated, actin dependent regulator of chromatin, subfamily d, member 1, isoform CRA_e OS=Homo sapiens OX=9606 GN=SMARCD1 PE=4 SV=1	0	10.078	5	2	2	2	1	639	70.9	9.72	8.33	2
FALSE	High	IsMasterProtein	E7EX29	14-3-3 protein zeta/delta (Fragment) OS=Homo sapiens OX=9606 GN=YWHAZ PE=1 SV=1	0	10.077	12	3	3	1	1	246	28	4.92	5.7	3
FALSE	High	IsMasterProtein	V9HW00	Epididymis secretory sperm binding protein Li 77p (Fragment) OS=Homo sapiens OX=9606 GN=HEL-S-77p PE=2 SV=1	0	10.055	14	4	4	4	1	338	39	9.57	5.72	4
FALSE	High	IsMasterProtein	Q96J01	THO complex subunit 3 OS=Homo sapiens OX=9606 GN=THOC3 PE=1 SV=1	0	10.028	6	3	3	3	1	351	38.7	6.09	6.54	3
FALSE	High	IsMasterProtein	Q14331	Protein FRG1 OS=Homo sapiens OX=9606 GN=FRG1 PE=1 SV=1	0	10.015	10	2	2	2	1	258	29.2	9.01	4.75	2
FALSE	High	IsMasterProtein	P62263	40S ribosomal protein S14 OS=Homo sapiens OX=9606 GN=RPS14 PE=1 SV=3	0	10.008	16	2	2	2	1	151	16.3	10.05	6.38	2
FALSE	High	IsMasterProtein	A2RRC9	IQ motif containing GTPase activating protein 3 OS=Homo sapiens OX=9606 GN=IQGAP3 PE=1 SV=1	0	9.996	2	4	4	2	1	1631	184.4	7.49	4.01	4
FALSE	High	IsMasterProtein	O96019	Actin-like protein 6A OS=Homo sapiens OX=9606 GN=ACTL6A PE=1 SV=1	0	9.948	7	3	3	3	1	429	47.4	5.6	3.22	3
FALSE	High	IsMasterProtein	Q9Y3C7	Mediator of RNA polymerase II transcription subunit 31 OS=Homo sapiens OX=9606 GN=MED31 PE=1 SV=1	0	9.944	18	2	2	2	1	131	15.8	8.54	4.49	2
FALSE	High	IsMasterProtein	P19387	DNA-directed RNA polymerase II subunit RPB3 OS=Homo sapiens OX=9606 GN=POLR2C PE=1 SV=2	0	9.939	15	2	2	2	1	275	31.4	4.92	6.3	2
FALSE	High	IsMasterProtein	A0A024RAH8	RNA helicase OS=Homo sapiens OX=9606 GN=DDX18 PE=3 SV=1	0	9.849	5	3	3	3	1	670	75.4	9.5	7.83	3
FALSE	High	IsMasterProtein	A8K401	Prohibitin, isoform CRA_a OS=Homo sapiens OX=9606 GN=PHB PE=2 SV=1	0	9.848	13	3	3	3	1	272	29.8	5.76	2.05	3
FALSE	High	IsMasterProtein	K7ES00	Histone H3.3 (Fragment) OS=Homo sapiens OX=9606 GN=H3F3B PE=1 SV=1	0	9.8	18	4	5	4	1	151	16.6	11.84	10.85	4
FALSE	High	IsMasterProtein	O60293	Zinc finger C3H1 domain-containing protein OS=Homo sapiens OX=9606 GN=ZFC3H1 PE=1 SV=3	0	9.778	2	4	4	4	1	1989	226.2	8.13	6.23	4
FALSE	High	IsMasterProtein	B2R4C0	60S ribosomal protein L18a OS=Homo sapiens OX=9606 PE=2 SV=1	0	9.701	22	4	4	4	1	176	20.7	10.71	6.49	4
FALSE	High	IsMasterProtein	C1PHA2	Tyrosine-protein kinase receptor OS=Homo sapiens OX=9606 GN=KIF5B-ALK PE=2 SV=1	0	9.68	2	2	2	2	1	1483	167.8	6.64	5.42	2
FALSE	High	IsMasterProtein	P07814	Bifunctional glutamate/proline--tRNA ligase OS=Homo sapiens OX=9606 GN=EPRS PE=1 SV=5	0	9.668	2	3	3	3	1	1512	170.5	7.33	5.75	3
FALSE	High	IsMasterProtein	H7C2Q8	EBNA1 binding protein 2, isoform CRA_d OS=Homo sapiens OX=9606 GN=EBNA1BP2 PE=1 SV=1	0	9.613	10	4	4	4	1	361	40.7	9.98	6.99	4
FALSE	High	IsMasterProtein	M0QYS1	60S ribosomal protein L13a (Fragment) OS=Homo sapiens OX=9606 GN=RPL13A PE=1 SV=2	0	9.568	15	4	4	4	1	210	24.2	10.86	6.88	4
FALSE	High	IsMasterProtein	J3KPF3	4F2 cell-surface antigen heavy chain OS=Homo sapiens OX=9606 GN=SLC3A2 PE=1 SV=1	0	9.561	6	3	3	3	1	631	68.1	5.05	6.07	3
FALSE	High	IsMasterProtein	Q9H8V3	Protein ECT2 OS=Homo sapiens OX=9606 GN=ECT2 PE=1 SV=4	0	9.528	3	2	2	2	1	914	103.4	7.71	5.52	2
FALSE	High	IsMasterProtein	A0A024QYX3	RNA binding motif (RNP1, RRM) protein 3, isoform CRA_c OS=Homo sapiens OX=9606 GN=RBM3 PE=4 SV=1	0	9.513	24	3	3	3	1	157	17.2	8.91	6.25	3
FALSE	High	IsMasterProtein	A0A024R233	Tight junction protein 2 (Zona occludens 2), isoform CRA_a OS=Homo sapiens OX=9606 GN=TJP2 PE=3 SV=1	0	9.508	3	4	4	4	1	1190	133.9	7.4	5.7	4
FALSE	High	IsMasterProtein	O95425	Supervillin OS=Homo sapiens OX=9606 GN=SVIL PE=1 SV=2	0	9.432	1	2	2	2	1	2214	247.6	6.98	2.86	2
FALSE	High	IsMasterProtein	P31947	14-3-3 protein sigma OS=Homo sapiens OX=9606 GN=SFN PE=1 SV=1	0	9.371	15	4	4	1	1	248	27.8	4.74	4.49	4
FALSE	High	IsMasterProtein	Q96MF7	E3 SUMO-protein ligase NSE2 OS=Homo sapiens OX=9606 GN=NSMCE2 PE=1 SV=2	0	9.323	11	3	3	3	1	247	27.9	7.74	4.75	3
FALSE	High	IsMasterProtein	O75940	Survival of motor neuron-related-splicing factor 30 OS=Homo sapiens OX=9606 GN=SMNDC1 PE=1 SV=1	0	9.321	14	3	3	3	1	238	26.7	7.24	4.61	3
FALSE	High	IsMasterProtein	P46776	60S ribosomal protein L27a OS=Homo sapiens OX=9606 GN=RPL27A PE=1 SV=2	0	9.236	22	3	3	3	1	148	16.6	11	7	3
FALSE	High	IsMasterProtein	Q0IIN1	Keratin 77 OS=Homo sapiens OX=9606 GN=KRT77 PE=1 SV=1	0	9.235	5	3	3	1	1	578	61.8	5.85	7.93	3
FALSE	High	IsMasterProtein	Q9BTD8	RNA-binding protein 42 OS=Homo sapiens OX=9606 GN=RBM42 PE=1 SV=1	0	9.219	5	4	4	4	1	480	50.4	9.63	6.14	4
FALSE	High	IsMasterProtein	Q8TDN6	Ribosome biogenesis protein BRX1 homolog OS=Homo sapiens OX=9606 GN=BRIX1 PE=1 SV=2	0	9.205	11	4	4	4	1	353	41.4	9.92	7.26	4
FALSE	High	IsMasterProtein	B2RC50	cDNA, FLJ95853, highly similar to Homo sapiens exosome component Rrp46 (RRP46), mRNA OS=Homo sapiens OX=9606 PE=2 SV=1	0	9.201	13	3	3	3	1	235	25.4	8.18	6.61	3
FALSE	High	IsMasterProtein	Q562V5	Actin-like protein (Fragment) OS=Homo sapiens OX=9606 GN=ACT PE=4 SV=1	0	9.18	47	2	3	1	1	103	11.4	6.35	10.57	2
FALSE	High	IsMasterProtein	Q7Z6E9	E3 ubiquitin-protein ligase RBBP6 OS=Homo sapiens OX=9606 GN=RBBP6 PE=1 SV=1	0	9.057	3	5	5	5	1	1792	201.4	9.64	7.33	5
FALSE	High	IsMasterProtein	P39023	60S ribosomal protein L3 OS=Homo sapiens OX=9606 GN=RPL3 PE=1 SV=2	0	8.995	6	3	3	3	1	403	46.1	10.18	5.23	3
FALSE	High	IsMasterProtein	A0A024R9D3	Ribosomal protein L30, isoform CRA_b OS=Homo sapiens OX=9606 GN=RPL30 PE=3 SV=1	0	8.989	18	3	3	3	1	115	12.8	9.63	7.6	3
FALSE	High	IsMasterProtein	Q69YN4	Protein virilizer homolog OS=Homo sapiens OX=9606 GN=VIRMA PE=1 SV=2	0	8.986	2	3	3	3	1	1812	201.9	5.01	4.98	3
FALSE	High	IsMasterProtein	Q96EK6	Glucosamine 6-phosphate N-acetyltransferase OS=Homo sapiens OX=9606 GN=GNPNAT1 PE=1 SV=1	0	8.978	7	2	2	2	1	184	20.7	7.99	5.07	2
FALSE	High	IsMasterProtein	A8K4Z6	cDNA FLJ76180 OS=Homo sapiens OX=9606 PE=2 SV=1	0	8.958	5	3	3	3	1	619	70.5	9.83	5.33	3
FALSE	High	IsMasterProtein	A0A024R4E1	Nicotinamide-nucleotide adenylyltransferase OS=Homo sapiens OX=9606 GN=NMNAT1 PE=3 SV=1	0	8.932	8	2	2	2	1	279	31.9	8.87	6.02	2
FALSE	High	IsMasterProtein	A0A024R6H0	Cleavage and polyadenylation specificity factor subunit 2 OS=Homo sapiens OX=9606 GN=CPSF2 PE=3 SV=1	0	8.875	4	3	3	3	1	782	88.4	5.11	5.21	3
FALSE	High	IsMasterProtein	P27694	Replication protein A 70 kDa DNA-binding subunit OS=Homo sapiens OX=9606 GN=RPA1 PE=1 SV=2	0	8.871	5	3	3	3	1	616	68.1	7.21	6.16	3
FALSE	High	IsMasterProtein	O14646	Chromodomain-helicase-DNA-binding protein 1 OS=Homo sapiens OX=9606 GN=CHD1 PE=1 SV=2	0	8.83	2	3	3	3	1	1710	196.6	7.14	5.32	3
FALSE	High	IsMasterProtein	O43251	RNA binding protein fox-1 homolog 2 OS=Homo sapiens OX=9606 GN=RBFOX2 PE=1 SV=3	0	8.748	12	3	3	3	1	390	41.3	7.27	10.76	3
FALSE	High	IsMasterProtein	Q96FJ2	Dynein light chain 2, cytoplasmic OS=Homo sapiens OX=9606 GN=DYNLL2 PE=1 SV=1	0	8.727	26	2	2	2	1	89	10.3	7.37	4.22	2
FALSE	High	IsMasterProtein	D3DSW1	HCG1640171, isoform CRA_a OS=Homo sapiens OX=9606 GN=hCG_1640171 PE=4 SV=1	0	8.71	11	2	2	2	1	222	25.6	8.46	4.79	2
FALSE	High	IsMasterProtein	A4LAA3	Alpha thalassemia/mental retardation syndrome X-linked OS=Homo sapiens OX=9606 GN=ATRX PE=4 SV=1	0	8.695	1	3	3	3	1	2492	282.4	6.55	4.64	3
FALSE	High	IsMasterProtein	J3QRS3	Myosin regulatory light chain 12A OS=Homo sapiens OX=9606 GN=MYL12A PE=1 SV=1	0	8.68	12	2	2	2	1	177	20.4	4.75	5.25	2
FALSE	High	IsMasterProtein	Q9Y2X0	Mediator of RNA polymerase II transcription subunit 16 OS=Homo sapiens OX=9606 GN=MED16 PE=1 SV=2	0	8.678	3	2	2	2	1	877	96.7	7.37	6.01	2
FALSE	High	IsMasterProtein	Q12789	General transcription factor 3C polypeptide 1 OS=Homo sapiens OX=9606 GN=GTF3C1 PE=1 SV=4	0	8.678	1	3	3	3	1	2109	238.7	7.3	4.57	3
FALSE	High	IsMasterProtein	P63173	60S ribosomal protein L38 OS=Homo sapiens OX=9606 GN=RPL38 PE=1 SV=2	0	8.669	49	3	3	3	1	70	8.2	10.1	7.55	3
FALSE	High	IsMasterProtein	Q8N5A5	Zinc finger CCCH-type with G patch domain-containing protein OS=Homo sapiens OX=9606 GN=ZGPAT PE=1 SV=3	0	8.669	8	3	3	3	1	531	57.3	5.43	5.69	3
FALSE	High	IsMasterProtein	P35268	60S ribosomal protein L22 OS=Homo sapiens OX=9606 GN=RPL22 PE=1 SV=2	0	8.653	19	2	2	2	1	128	14.8	9.19	5.3	2
FALSE	High	IsMasterProtein	Q12769	Nuclear pore complex protein Nup160 OS=Homo sapiens OX=9606 GN=NUP160 PE=1 SV=3	0	8.649	2	3	3	3	1	1436	162	5.5	2.76	3
FALSE	High	IsMasterProtein	A0A024R7U6	DNA helicase OS=Homo sapiens OX=9606 GN=MCM4 PE=3 SV=1	0	8.573	3	3	3	3	1	863	96.5	6.74	4.35	3
FALSE	High	IsMasterProtein	Q6FI91	TSPYL protein OS=Homo sapiens OX=9606 GN=TSPYL PE=2 SV=1	0	8.529	6	2	2	2	1	438	49.3	5.6	2.28	2
FALSE	High	IsMasterProtein	Q6ZRV2	Protein FAM83H OS=Homo sapiens OX=9606 GN=FAM83H PE=1 SV=3	0	8.529	2	2	2	2	1	1179	127	6.98	4.89	2
FALSE	High	IsMasterProtein	B1AHD1	NHP2-like protein 1 OS=Homo sapiens OX=9606 GN=SNU13 PE=1 SV=1	0	8.509	18	2	2	2	1	132	14.6	8.46	6.12	2
FALSE	High	IsMasterProtein	Q9P013	Spliceosome-associated protein CWC15 homolog OS=Homo sapiens OX=9606 GN=CWC15 PE=1 SV=2	0	8.49	10	2	2	2	1	229	26.6	5.71	4.53	2
FALSE	High	IsMasterProtein	P50990	T-complex protein 1 subunit theta OS=Homo sapiens OX=9606 GN=CCT8 PE=1 SV=4	0	8.427	4	2	2	2	1	548	59.6	5.6	4.81	2
FALSE	High	IsMasterProtein	Q92576	PHD finger protein 3 OS=Homo sapiens OX=9606 GN=PHF3 PE=1 SV=3	0	8.417	2	4	4	4	1	2039	229.3	6.96	1.63	4
FALSE	High	IsMasterProtein	P18206	Vinculin OS=Homo sapiens OX=9606 GN=VCL PE=1 SV=4	0	8.41	3	4	4	4	1	1134	123.7	5.66	6.54	4
FALSE	High	IsMasterProtein	Q96SI9	Spermatid perinuclear RNA-binding protein OS=Homo sapiens OX=9606 GN=STRBP PE=1 SV=1	0	8.373	4	3	3	3	1	672	73.6	8.72	0	3
FALSE	High	IsMasterProtein	Q59EA2	Coronin (Fragment) OS=Homo sapiens OX=9606 PE=2 SV=1	0	8.348	7	3	3	3	1	501	56.3	8.19	7.65	3
FALSE	High	IsMasterProtein	Q5UIP0	Telomere-associated protein RIF1 OS=Homo sapiens OX=9606 GN=RIF1 PE=1 SV=2	0	8.307	2	3	3	3	1	2472	274.3	5.52	4.51	3
FALSE	High	IsMasterProtein	Q8N1C8	HSPA9 protein (Fragment) OS=Homo sapiens OX=9606 GN=HSPA9 PE=2 SV=1	0	8.25	3	2	2	2	1	681	73.8	6.37	4.97	2
FALSE	High	IsMasterProtein	Q8WXX5	DnaJ homolog subfamily C member 9 OS=Homo sapiens OX=9606 GN=DNAJC9 PE=1 SV=1	0	8.217	9	3	3	3	1	260	29.9	5.73	6.72	3
FALSE	High	IsMasterProtein	Q8WVC0	RNA polymerase-associated protein LEO1 OS=Homo sapiens OX=9606 GN=LEO1 PE=1 SV=1	0	8.11	5	3	3	3	1	666	75.4	4.51	7.01	3
FALSE	High	IsMasterProtein	A0A087WTW0	E3 ubiquitin-protein ligase UHRF1 OS=Homo sapiens OX=9606 GN=UHRF1 PE=1 SV=1	0	8.105	4	3	3	3	1	857	96.6	8.34	7.94	3
FALSE	High	IsMasterProtein	A0A0S2Z5U3	Heterogeneous nuclear ribonucleoprotein L-like isoform 2 (Fragment) OS=Homo sapiens OX=9606 GN=HNRPLL PE=2 SV=1	0	8.072	6	3	3	2	1	573	63.6	7.3	4.22	3
FALSE	High	IsMasterProtein	Q86YZ3	Hornerin OS=Homo sapiens OX=9606 GN=HRNR PE=1 SV=2	0	7.973	4	2	2	2	1	2850	282.2	10.04	2.37	2
FALSE	High	IsMasterProtein	Q08J23	tRNA (cytosine(34)-C(5))-methyltransferase OS=Homo sapiens OX=9606 GN=NSUN2 PE=1 SV=2	0	7.967	4	3	3	3	1	767	86.4	6.77	2.91	3
FALSE	High	IsMasterProtein	A0A0S2Z4J1	Hydroxysteroid (17-beta) dehydrogenase 4, isoform CRA_b (Fragment) OS=Homo sapiens OX=9606 GN=HSD17B4 PE=2 SV=1	0	7.966	4	2	2	2	1	736	79.6	8.84	4.45	2
FALSE	High	IsMasterProtein	A0A2R8YG02	DNA mismatch repair protein Msh2 OS=Homo sapiens OX=9606 GN=MSH2 PE=4 SV=1	0	7.955	3	3	3	3	1	938	105	6.24	6.9	3
FALSE	High	IsMasterProtein	P62906	60S ribosomal protein L10a OS=Homo sapiens OX=9606 GN=RPL10A PE=1 SV=2	0	7.926	6	1	1	1	1	217	24.8	9.94	4.46	1
FALSE	High	IsMasterProtein	P46063	ATP-dependent DNA helicase Q1 OS=Homo sapiens OX=9606 GN=RECQL PE=1 SV=3	0	7.919	4	3	3	3	1	649	73.4	7.88	5.11	3
FALSE	High	IsMasterProtein	B3KM36	cDNA FLJ10153 fis, clone HEMBA1003417, highly similar to BAG family molecular chaperone regulator 2 OS=Homo sapiens OX=9606 PE=2 SV=1	0	7.909	13	3	3	3	1	211	23.7	6.7	6.39	3
FALSE	High	IsMasterProtein	Q9NX24	H/ACA ribonucleoprotein complex subunit 2 OS=Homo sapiens OX=9606 GN=NHP2 PE=1 SV=1	0	7.894	12	1	1	1	1	153	17.2	8.22	5.05	1
FALSE	High	IsMasterProtein	B2R802	cDNA, FLJ93681, highly similar to Homo sapiens small nuclear ribonucleoprotein polypeptide A (SNRPA), mRNA OS=Homo sapiens OX=9606 PE=2 SV=1	0	7.892	12	3	3	1	1	282	31.3	9.86	8.75	3
FALSE	High	IsMasterProtein	P08754	Guanine nucleotide-binding protein G(k) subunit alpha OS=Homo sapiens OX=9606 GN=GNAI3 PE=1 SV=3	0	7.859	7	2	2	1	1	354	40.5	5.69	4.73	2
FALSE	High	IsMasterProtein	J3KQE5	GTP-binding nuclear protein Ran (Fragment) OS=Homo sapiens OX=9606 GN=RAN PE=1 SV=1	0	7.839	11	2	2	2	1	234	26.8	9.58	4.8	2
FALSE	High	IsMasterProtein	B2RC06	cDNA, FLJ95791, highly similar to Homo sapiens aurora kinase B (AURKB), mRNA OS=Homo sapiens OX=9606 PE=2 SV=1	0	7.83	8	3	3	3	1	344	39.3	9.36	4.54	3
FALSE	High	IsMasterProtein	A8K4M5	cDNA FLJ76043, highly similar to Homo sapiens cyclin T1 (CCNT1), mRNA OS=Homo sapiens OX=9606 PE=2 SV=1	0	7.826	5	2	2	2	1	726	80.5	8.69	3.77	2
FALSE	High	IsMasterProtein	Q9BZZ5	Apoptosis inhibitor 5 OS=Homo sapiens OX=9606 GN=API5 PE=1 SV=3	0	7.801	6	3	3	3	1	524	59	7.34	2.53	3
FALSE	High	IsMasterProtein	B3KTM8	cDNA FLJ38504 fis, clone HCHON2000156, highly similar to Mortality factor 4-like protein 1 OS=Homo sapiens OX=9606 GN=MORF4L1 PE=1 SV=1	0	7.791	14	4	4	4	1	348	40	9.11	4.1	4
FALSE	High	IsMasterProtein	A8K1U9	cDNA FLJ76762, highly similar to Homo sapiens suppressor of zeste 12 homolog (Drosophila) (SUZ12), mRNA OS=Homo sapiens OX=9606 PE=2 SV=1	0	7.74	4	3	3	3	1	739	83	8.81	0	3
FALSE	High	IsMasterProtein	A0A087X020	Ribosome maturation protein SBDS OS=Homo sapiens OX=9606 GN=SBDS PE=1 SV=1	0	7.712	11	3	3	3	1	250	28.8	8.75	6.43	3
FALSE	High	IsMasterProtein	I3L3D5	Profilin (Fragment) OS=Homo sapiens OX=9606 GN=PFN1 PE=1 SV=1	0	7.659	16	2	2	2	1	165	17.5	11.4	4.65	2
FALSE	High	IsMasterProtein	A0A024R1U0	Ran GTPase activating protein 1, isoform CRA_d OS=Homo sapiens OX=9606 GN=RANGAP1 PE=4 SV=1	0	7.654	4	3	3	3	1	587	63.5	4.68	6.06	3
FALSE	High	IsMasterProtein	H0YFD6	Trifunctional enzyme subunit alpha, mitochondrial OS=Homo sapiens OX=9606 GN=HADHA PE=1 SV=2	0	7.577	3	2	2	2	1	792	86.3	9.1	3.97	2
FALSE	High	IsMasterProtein	G5E975	SWI/SNF related, matrix associated, actin dependent regulator of chromatin, subfamily b, member 1, isoform CRA_c OS=Homo sapiens OX=9606 GN=SMARCB1 PE=1 SV=1	0	7.561	7	3	3	3	1	394	45	5.76	4.75	3
FALSE	High	IsMasterProtein	D3DUE7	Cytokine-like nuclear factor n-pac, isoform CRA_a OS=Homo sapiens OX=9606 GN=N-PAC PE=4 SV=1	0	7.557	4	2	2	2	1	569	62.1	9.42	5.26	2
FALSE	High	IsMasterProtein	Q59G24	Activated RNA polymerase II transcription cofactor 4 variant (Fragment) OS=Homo sapiens OX=9606 PE=2 SV=1	0	7.556	18	2	2	2	1	134	15.1	9.38	4.62	2
FALSE	High	IsMasterProtein	A0A0A6YYL6	Protein RPL17-C18orf32 OS=Homo sapiens OX=9606 GN=RPL17-C18orf32 PE=3 SV=1	0	7.553	10	2	2	2	1	228	26.4	10.1	3.3	2
FALSE	High	IsMasterProtein	P56182	Ribosomal RNA processing protein 1 homolog A OS=Homo sapiens OX=9606 GN=RRP1 PE=1 SV=1	0	7.521	7	3	3	3	1	461	52.8	9.33	4.81	3
FALSE	High	IsMasterProtein	Q6FHX6	Flap endonuclease 1 OS=Homo sapiens OX=9606 GN=FEN1 PE=2 SV=1	0	7.468	4	1	1	1	1	380	42.6	8.62	4.18	1
FALSE	High	IsMasterProtein	Q15746	Myosin light chain kinase, smooth muscle OS=Homo sapiens OX=9606 GN=MYLK PE=1 SV=4	0	7.445	1	2	2	2	1	1914	210.6	6.15	5.11	2
FALSE	High	IsMasterProtein	E9LUH4	Methyl-CpG-binding protein 2 OS=Homo sapiens OX=9606 GN=MECP2 PE=2 SV=1	0	7.432	5	2	2	2	1	511	55.1	9.96	4.8	2
FALSE	High	IsMasterProtein	P81605	Dermcidin OS=Homo sapiens OX=9606 GN=DCD PE=1 SV=2	0	7.416	20	2	2	2	1	110	11.3	6.54	4.99	2
FALSE	High	IsMasterProtein	P84098	60S ribosomal protein L19 OS=Homo sapiens OX=9606 GN=RPL19 PE=1 SV=1	0	7.373	9	1	1	1	1	196	23.5	11.47	3.28	1
FALSE	High	IsMasterProtein	O95373	Importin-7 OS=Homo sapiens OX=9606 GN=IPO7 PE=1 SV=1	0	7.37	2	2	2	2	1	1038	119.4	4.82	1.75	2
FALSE	High	IsMasterProtein	P31689	DnaJ homolog subfamily A member 1 OS=Homo sapiens OX=9606 GN=DNAJA1 PE=1 SV=2	0	7.307	7	2	2	2	1	397	44.8	7.08	4.99	2
FALSE	High	IsMasterProtein	B3KN15	cDNA FLJ13198 fis, clone NT2RP3004454, highly similar to Heparan sulfate 2-O-sulfotransferase 1 (EC 2.8.2.-) OS=Homo sapiens OX=9606 PE=2 SV=1	0	7.305	8	3	3	3	1	356	41.8	8.69	3.69	3
FALSE	High	IsMasterProtein	Q9NWT1	p21-activated protein kinase-interacting protein 1 OS=Homo sapiens OX=9606 GN=PAK1IP1 PE=1 SV=2	0	7.287	7	3	3	3	1	392	43.9	8.91	2.68	3
FALSE	High	IsMasterProtein	P62280	40S ribosomal protein S11 OS=Homo sapiens OX=9606 GN=RPS11 PE=1 SV=3	0	7.266	16	3	3	3	1	158	18.4	10.3	6.53	3
FALSE	High	IsMasterProtein	Q9UL03	Integrator complex subunit 6 OS=Homo sapiens OX=9606 GN=INTS6 PE=1 SV=1	0	7.26	3	3	3	3	1	887	100.3	8.62	4.89	3
FALSE	High	IsMasterProtein	Q6IPI1	60S ribosomal protein L29 OS=Homo sapiens OX=9606 GN=RPL29 PE=2 SV=1	0	7.259	14	2	2	2	1	161	17.9	11.66	3.43	2
FALSE	High	IsMasterProtein	Q53HH3	General transcription factor IIH subunit 4 (Fragment) OS=Homo sapiens OX=9606 PE=2 SV=1	0	7.253	6	3	3	3	1	462	52.1	9.16	6.22	3
FALSE	High	IsMasterProtein	Q9H7L9	Sin3 histone deacetylase corepressor complex component SDS3 OS=Homo sapiens OX=9606 GN=SUDS3 PE=1 SV=2	0	7.25	7	2	2	2	1	328	38.1	5.66	4.73	2
FALSE	High	IsMasterProtein	A0A0A0MRM9	Nucleolar and coiled-body phosphoprotein 1 (Fragment) OS=Homo sapiens OX=9606 GN=NOLC1 PE=1 SV=1	0	7.25	4	3	3	3	1	708	74.6	9.47	2.73	3
FALSE	High	IsMasterProtein	P04899	Guanine nucleotide-binding protein G(i) subunit alpha-2 OS=Homo sapiens OX=9606 GN=GNAI2 PE=1 SV=3	0	7.225	6	2	2	1	1	355	40.4	5.54	2.22	2
FALSE	High	IsMasterProtein	O43447	Peptidyl-prolyl cis-trans isomerase H OS=Homo sapiens OX=9606 GN=PPIH PE=1 SV=1	0	7.218	13	2	2	2	1	177	19.2	8.07	2.56	2
FALSE	High	IsMasterProtein	Q9Y388	RNA-binding motif protein, X-linked 2 OS=Homo sapiens OX=9606 GN=RBMX2 PE=1 SV=2	0	7.212	7	2	2	2	1	322	37.3	9.83	4.37	2
FALSE	High	IsMasterProtein	Q8TCJ2	Dolichyl-diphosphooligosaccharide--protein glycosyltransferase subunit STT3B OS=Homo sapiens OX=9606 GN=STT3B PE=1 SV=1	0	7.191	4	4	4	4	1	826	93.6	8.91	4.75	4
FALSE	High	IsMasterProtein	Q9Y3C6	Peptidyl-prolyl cis-trans isomerase-like 1 OS=Homo sapiens OX=9606 GN=PPIL1 PE=1 SV=1	0	7.169	20	3	3	3	1	166	18.2	7.99	4.12	3
FALSE	High	IsMasterProtein	A8K486	Peptidyl-prolyl cis-trans isomerase OS=Homo sapiens OX=9606 PE=2 SV=1	0	7.143	9	1	1	1	1	165	18	6.9	3.03	1
FALSE	High	IsMasterProtein	Q99873	Protein arginine N-methyltransferase 1 OS=Homo sapiens OX=9606 GN=PRMT1 PE=1 SV=3	0	7.138	13	4	4	4	1	371	42.4	5.35	6.57	4
FALSE	High	IsMasterProtein	A5PLM5	Exosome component 9 OS=Homo sapiens OX=9606 GN=EXOSC9 PE=2 SV=1	0	7.131	7	2	2	2	1	439	48.9	5.29	6.12	2
FALSE	High	IsMasterProtein	Q9BTC0	Death-inducer obliterator 1 OS=Homo sapiens OX=9606 GN=DIDO1 PE=1 SV=5	0	7.119	1	2	2	2	1	2240	243.7	7.88	3.52	2
FALSE	High	IsMasterProtein	B2R623	mRNA-capping enzyme OS=Homo sapiens OX=9606 PE=2 SV=1	0	7.069	4	3	3	3	1	597	68.4	8.22	2.25	3
FALSE	High	IsMasterProtein	Q8TAA9	Vang-like protein 1 OS=Homo sapiens OX=9606 GN=VANGL1 PE=1 SV=1	0	7.062	3	1	1	1	1	524	59.9	8.81	3.49	1
FALSE	High	IsMasterProtein	A8K517	Ribosomal protein S23, isoform CRA_a OS=Homo sapiens OX=9606 GN=RPS23 PE=2 SV=1	0	7.05	15	2	2	2	1	143	15.8	10.49	2.67	2
FALSE	High	IsMasterProtein	A8K9K8	rRNA adenine N(6)-methyltransferase OS=Homo sapiens OX=9606 PE=2 SV=1	0	7.045	7	2	2	2	1	313	35.2	9.91	4.02	2
FALSE	High	IsMasterProtein	A3F768	NF-kappaB repressing factor OS=Homo sapiens OX=9606 GN=NRF PE=2 SV=1	0	7.035	4	3	3	3	1	690	77.5	8.73	3.51	3
FALSE	High	IsMasterProtein	J3QQJ0	SAP30-binding protein (Fragment) OS=Homo sapiens OX=9606 GN=SAP30BP PE=1 SV=1	0	7.027	7	2	2	2	1	325	35.9	4.98	4.92	2
FALSE	High	IsMasterProtein	P52948	Nuclear pore complex protein Nup98-Nup96 OS=Homo sapiens OX=9606 GN=NUP98 PE=1 SV=4	0	7.012	1	2	2	1	1	1817	197.5	6.4	4.68	2
FALSE	High	IsMasterProtein	Q14807	Kinesin-like protein KIF22 OS=Homo sapiens OX=9606 GN=KIF22 PE=1 SV=5	0	7.004	5	3	3	3	1	665	73.2	9.45	6.6	3
FALSE	High	IsMasterProtein	B3KPJ8	cDNA FLJ31881 fis, clone NT2RP7002829, highly similar to Lethal(3)malignant brain tumor-like 2 protein OS=Homo sapiens OX=9606 PE=2 SV=1	0	6.999	4	2	2	2	1	705	79.1	6.84	4.16	2
FALSE	High	IsMasterProtein	Q5SW79	Centrosomal protein of 170 kDa OS=Homo sapiens OX=9606 GN=CEP170 PE=1 SV=1	0	6.881	2	2	2	2	1	1584	175.2	7.11	5.08	2
FALSE	High	IsMasterProtein	Q7Z3K3	Pogo transposable element with ZNF domain OS=Homo sapiens OX=9606 GN=POGZ PE=1 SV=2	0	6.872	2	3	3	3	1	1410	155.2	7.4	3.03	3
FALSE	High	IsMasterProtein	P62318	Small nuclear ribonucleoprotein Sm D3 OS=Homo sapiens OX=9606 GN=SNRPD3 PE=1 SV=1	0	6.87	15	2	2	2	1	126	13.9	10.32	5.01	2
FALSE	High	IsMasterProtein	Q13619	Cullin-4A OS=Homo sapiens OX=9606 GN=CUL4A PE=1 SV=3	0	6.849	4	3	3	3	1	759	87.6	8.13	1.72	3
FALSE	High	IsMasterProtein	A0A0S2Z556	Polyglutamine binding protein 1 isoform 2 (Fragment) OS=Homo sapiens OX=9606 GN=PQBP1 PE=2 SV=1	0	6.847	4	1	2	1	1	281	32.2	6.34	2.65	1
FALSE	High	IsMasterProtein	Q02241	Kinesin-like protein KIF23 OS=Homo sapiens OX=9606 GN=KIF23 PE=1 SV=3	0	6.817	3	3	3	3	1	960	110	8.51	4.3	3
FALSE	High	IsMasterProtein	P15924	Desmoplakin OS=Homo sapiens OX=9606 GN=DSP PE=1 SV=3	0	6.793	1	3	3	3	1	2871	331.6	6.81	3.84	3
FALSE	High	IsMasterProtein	P55084	Trifunctional enzyme subunit beta, mitochondrial OS=Homo sapiens OX=9606 GN=HADHB PE=1 SV=3	0	6.788	5	3	3	3	1	474	51.3	9.41	6.72	3
FALSE	High	IsMasterProtein	Q02447	Transcription factor Sp3 OS=Homo sapiens OX=9606 GN=SP3 PE=1 SV=3	0	6.751	2	1	1	1	1	781	81.9	5.26	3.67	1
FALSE	High	IsMasterProtein	P57740	Nuclear pore complex protein Nup107 OS=Homo sapiens OX=9606 GN=NUP107 PE=1 SV=1	0	6.747	3	3	3	3	1	925	106.3	5.43	6.31	3
FALSE	High	IsMasterProtein	Q9BWJ5	Splicing factor 3B subunit 5 OS=Homo sapiens OX=9606 GN=SF3B5 PE=1 SV=1	0	6.739	26	2	2	2	1	86	10.1	6.35	6.12	2
FALSE	High	IsMasterProtein	O60884	DnaJ homolog subfamily A member 2 OS=Homo sapiens OX=9606 GN=DNAJA2 PE=1 SV=1	0	6.674	6	3	3	3	1	412	45.7	6.48	4.67	3
FALSE	High	IsMasterProtein	Q96SB8	Structural maintenance of chromosomes protein 6 OS=Homo sapiens OX=9606 GN=SMC6 PE=1 SV=2	0	6.659	2	2	2	2	1	1091	126.2	6.99	2.25	2
FALSE	High	IsMasterProtein	B4E2A6	cDNA FLJ55508, highly similar to Sad1/unc-84-like protein 2 OS=Homo sapiens OX=9606 PE=2 SV=1	0	6.649	3	2	2	2	1	752	83.9	6.84	4.24	2
FALSE	High	IsMasterProtein	Q9BVJ6	U3 small nucleolar RNA-associated protein 14 homolog A OS=Homo sapiens OX=9606 GN=UTP14A PE=1 SV=1	0	6.577	2	1	1	1	1	771	87.9	7.87	3.45	1
FALSE	High	IsMasterProtein	P78406	mRNA export factor OS=Homo sapiens OX=9606 GN=RAE1 PE=1 SV=1	0	6.506	7	3	3	3	1	368	40.9	7.83	2.21	3
FALSE	High	IsMasterProtein	A0A024R395	MRE11 meiotic recombination 11 homolog A (S. cerevisiae), isoform CRA_a OS=Homo sapiens OX=9606 GN=MRE11A PE=3 SV=1	0	6.478	4	3	3	3	1	708	80.5	5.9	4.74	3
FALSE	High	IsMasterProtein	P30414	NK-tumor recognition protein OS=Homo sapiens OX=9606 GN=NKTR PE=1 SV=2	0	6.477	1	1	1	1	1	1462	165.6	9.99	3.97	1
FALSE	High	IsMasterProtein	A8K032	Translocating chain-associated membrane protein OS=Homo sapiens OX=9606 PE=2 SV=1	0	6.461	5	2	2	2	1	374	43	9.63	5.19	2
FALSE	High	IsMasterProtein	Q6AI02	Uncharacterized protein DKFZp686P168 OS=Homo sapiens OX=9606 GN=DKFZp686P168 PE=2 SV=1	0	6.445	2	2	2	2	1	1231	140.9	5.5	4.71	2
FALSE	High	IsMasterProtein	Q9Y333	U6 snRNA-associated Sm-like protein LSm2 OS=Homo sapiens OX=9606 GN=LSM2 PE=1 SV=1	0	6.426	20	1	1	1	1	95	10.8	6.52	3.85	1
FALSE	High	IsMasterProtein	G3V1L9	Tight junction protein 1 (Zona occludens 1), isoform CRA_a OS=Homo sapiens OX=9606 GN=TJP1 PE=1 SV=1	0	6.424	1	2	2	2	1	1768	197.3	6.67	2.27	2
FALSE	High	IsMasterProtein	P00441	Superoxide dismutase [Cu-Zn] OS=Homo sapiens OX=9606 GN=SOD1 PE=1 SV=2	0	6.412	14	2	2	2	1	154	15.9	6.13	3.11	2
FALSE	High	IsMasterProtein	Q9P1Y6	PHD and RING finger domain-containing protein 1 OS=Homo sapiens OX=9606 GN=PHRF1 PE=1 SV=3	0	6.31	3	3	3	3	1	1649	178.6	8.95	2.42	3
FALSE	High	IsMasterProtein	Q6IPH7	RPL14 protein OS=Homo sapiens OX=9606 GN=RPL14 PE=1 SV=1	0	6.307	14	2	2	2	1	220	23.8	10.93	4.83	2
FALSE	High	IsMasterProtein	Q9BU76	Multiple myeloma tumor-associated protein 2 OS=Homo sapiens OX=9606 GN=MMTAG2 PE=1 SV=1	0	6.297	10	2	2	2	1	263	29.4	10.02	5.93	2
FALSE	High	IsMasterProtein	A8KAP0	cDNA FLJ75279, highly similar to Homo sapiens elongation factor RNA polymerase II (ELL), mRNA OS=Homo sapiens OX=9606 PE=2 SV=1	0	6.278	4	2	2	2	1	621	68.3	9.38	4.35	2
FALSE	High	IsMasterProtein	A4D0P7	Origin recognition complex, subunit 5-like (Yeast), isoform CRA_b OS=Homo sapiens OX=9606 GN=ORC5L PE=1 SV=1	0	6.273	4	2	2	2	1	435	50.3	7.74	2.5	2
FALSE	High	IsMasterProtein	Q9Y4C8	Probable RNA-binding protein 19 OS=Homo sapiens OX=9606 GN=RBM19 PE=1 SV=3	0	6.262	2	1	1	1	1	960	107.3	6.54	3.28	1
FALSE	High	IsMasterProtein	E9PR30	40S ribosomal protein S30 OS=Homo sapiens OX=9606 GN=FAU PE=1 SV=1	0	6.258	11	2	2	2	1	98	10.9	11.56	5.77	2
FALSE	High	IsMasterProtein	O14980	Exportin-1 OS=Homo sapiens OX=9606 GN=XPO1 PE=1 SV=1	0	6.242	2	2	2	2	1	1071	123.3	6.06	4.49	2
FALSE	High	IsMasterProtein	A0A024R1J8	Neurofibromin 2 (Bilateral acoustic neuroma), isoform CRA_a OS=Homo sapiens OX=9606 GN=NF2 PE=4 SV=1	0	6.237	3	2	2	2	1	595	69.6	6.47	2.53	2
FALSE	High	IsMasterProtein	A0A2R8YDB8	Histone deacetylase complex subunit SAP130 OS=Homo sapiens OX=9606 GN=SAP130 PE=4 SV=1	0	6.211	2	2	2	2	1	1057	111.3	9.91	1.74	2
FALSE	High	IsMasterProtein	B3KNC3	cDNA FLJ14222 fis, clone NT2RP3003992, highly similar to Nucleolar complex protein 2 homolog OS=Homo sapiens OX=9606 PE=2 SV=1	0	6.17	3	2	2	2	1	749	84.9	5.62	2.47	2
FALSE	High	IsMasterProtein	Q6I9Y2	THO complex subunit 7 homolog OS=Homo sapiens OX=9606 GN=THOC7 PE=1 SV=3	0	6.163	10	2	2	2	1	204	23.7	5.67	5.11	2
FALSE	High	IsMasterProtein	P56537	Eukaryotic translation initiation factor 6 OS=Homo sapiens OX=9606 GN=EIF6 PE=1 SV=1	0	6.153	10	2	2	2	1	245	26.6	4.68	4.93	2
FALSE	High	IsMasterProtein	P0C0S5	Histone H2A.Z OS=Homo sapiens OX=9606 GN=H2AFZ PE=1 SV=2	0	6.151	23	3	4	1	1	128	13.5	10.58	6.89	3
FALSE	High	IsMasterProtein	Q8WUM0	Nuclear pore complex protein Nup133 OS=Homo sapiens OX=9606 GN=NUP133 PE=1 SV=2	0	6.134	3	3	3	3	1	1156	128.9	5.1	2.16	3
FALSE	High	IsMasterProtein	E5KT65	DNA-directed RNA polymerase subunit RPABC1 OS=Homo sapiens OX=9606 PE=3 SV=1	0	6.124	9	2	2	2	1	210	24.5	5.95	4.72	2
FALSE	High	IsMasterProtein	Q9NXV6	CDKN2A-interacting protein OS=Homo sapiens OX=9606 GN=CDKN2AIP PE=1 SV=3	0	6.121	4	2	2	2	1	580	61.1	9.01	4.78	2
FALSE	High	IsMasterProtein	Q9H8G2	Caspase activity and apoptosis inhibitor 1 OS=Homo sapiens OX=9606 GN=CAAP1 PE=1 SV=2	0	6.111	8	2	2	2	1	361	38.3	4.72	3.37	2
FALSE	High	IsMasterProtein	Q96AG4	Leucine-rich repeat-containing protein 59 OS=Homo sapiens OX=9606 GN=LRRC59 PE=1 SV=1	0	6.101	7	2	2	2	1	307	34.9	9.57	2.93	2
FALSE	High	IsMasterProtein	Q5HYL4	Uncharacterized protein DKFZp686E1893 OS=Homo sapiens OX=9606 GN=DKFZp686E1893 PE=2 SV=1	0	6.064	4	2	2	2	1	636	69.4	7.28	3.55	2
FALSE	High	IsMasterProtein	B4DR36	cDNA FLJ56414, highly similar to Homo sapiens proline-, glutamic acid-, leucine-rich protein 1 (PELP1), mRNA OS=Homo sapiens OX=9606 PE=2 SV=1	0	6.056	2	2	2	2	1	1180	124.8	4.41	1.81	2
FALSE	High	IsMasterProtein	A0A024R1U2	PHD finger protein 5A, isoform CRA_a OS=Homo sapiens OX=9606 GN=PHF5A PE=4 SV=1	0	6.048	21	3	3	3	1	110	12.4	8.41	6.42	3
FALSE	High	IsMasterProtein	B3KRQ2	cDNA FLJ34689 fis, clone MESAN2000815, highly similar to Homo sapiens leucine zipper protein 5 (LUZP5), mRNA OS=Homo sapiens OX=9606 PE=2 SV=1	0	6.035	2	2	2	2	1	1143	130.9	6.87	3.97	2
FALSE	High	IsMasterProtein	P37108	Signal recognition particle 14 kDa protein OS=Homo sapiens OX=9606 GN=SRP14 PE=1 SV=2	0	6.028	15	2	2	2	1	136	14.6	10.04	4.69	2
FALSE	High	IsMasterProtein	P42677	40S ribosomal protein S27 OS=Homo sapiens OX=9606 GN=RPS27 PE=1 SV=3	0	6.026	23	2	2	2	1	84	9.5	9.45	4.25	2
FALSE	High	IsMasterProtein	Q9UBB5	Methyl-CpG-binding domain protein 2 OS=Homo sapiens OX=9606 GN=MBD2 PE=1 SV=1	0	6.026	4	1	1	1	1	411	43.2	10.04	2.83	1
FALSE	High	IsMasterProtein	Q9H9B1	Histone-lysine N-methyltransferase EHMT1 OS=Homo sapiens OX=9606 GN=EHMT1 PE=1 SV=4	0	6.021	2	2	2	2	1	1298	141.4	5.76	4.48	2
FALSE	High	IsMasterProtein	H7BYT1	Casein kinase I isoform delta OS=Homo sapiens OX=9606 GN=CSNK1D PE=1 SV=2	0	6.013	5	2	2	2	1	427	49	9.94	2.72	2
FALSE	High	IsMasterProtein	A8K8Y8	cDNA FLJ77796, highly similar to Homo sapiens evolutionarily conserved G-patch domain containing protein mRNA OS=Homo sapiens OX=9606 PE=2 SV=1	0	5.977	2	2	2	2	1	931	103.3	7.15	3.96	2
FALSE	High	IsMasterProtein	A0A024RDE8	PDZ and LIM domain 5, isoform CRA_c OS=Homo sapiens OX=9606 GN=PDLIM5 PE=4 SV=1	0	5.972	4	2	2	2	1	596	63.9	8.21	4.6	2
FALSE	High	IsMasterProtein	J3QQ67	60S ribosomal protein L18 (Fragment) OS=Homo sapiens OX=9606 GN=RPL18 PE=1 SV=1	0	5.971	17	3	3	3	1	190	21.8	11.72	4.49	3
FALSE	High	IsMasterProtein	Q13895	Bystin OS=Homo sapiens OX=9606 GN=BYSL PE=1 SV=3	0	5.866	7	4	4	4	1	437	49.6	8.12	1.68	4
FALSE	High	IsMasterProtein	Q8TBX8	Phosphatidylinositol 5-phosphate 4-kinase type-2 gamma OS=Homo sapiens OX=9606 GN=PIP4K2C PE=1 SV=3	0	5.839	6	2	2	2	1	421	47.3	6.84	4.62	2
FALSE	High	IsMasterProtein	P62081	40S ribosomal protein S7 OS=Homo sapiens OX=9606 GN=RPS7 PE=1 SV=1	0	5.813	15	3	3	3	1	194	22.1	10.1	5.55	3
FALSE	High	IsMasterProtein	Q53HS1	Achalasia, adrenocortical insufficiency, alacrimia (Allgrove, triple-A) variant (Fragment) OS=Homo sapiens OX=9606 PE=2 SV=1	0	5.803	4	2	2	2	1	546	59.5	7.5	2.59	2
FALSE	High	IsMasterProtein	B7ZKM6	Uveal autoantigen with coiled-coil domains and ankyrin repeats OS=Homo sapiens OX=9606 GN=UACA PE=2 SV=1	0	5.77	2	3	3	3	1	1416	162.5	7.03	1.86	3
FALSE	High	IsMasterProtein	P51636	Caveolin-2 OS=Homo sapiens OX=9606 GN=CAV2 PE=1 SV=2	0	5.764	19	2	3	2	1	162	18.3	5.27	2.24	2
FALSE	High	IsMasterProtein	Q9HAF1	Chromatin modification-related protein MEAF6 OS=Homo sapiens OX=9606 GN=MEAF6 PE=1 SV=1	0	5.758	7	1	1	1	1	191	21.6	9.32	2.41	1
FALSE	High	IsMasterProtein	P62249	40S ribosomal protein S16 OS=Homo sapiens OX=9606 GN=RPS16 PE=1 SV=2	0	5.739	14	2	2	2	1	146	16.4	10.21	2.74	2
FALSE	High	IsMasterProtein	Q9GZR7	ATP-dependent RNA helicase DDX24 OS=Homo sapiens OX=9606 GN=DDX24 PE=1 SV=1	0	5.733	2	2	2	2	1	859	96.3	9.06	1.74	2
FALSE	High	IsMasterProtein	Q9NQT5	Exosome complex component RRP40 OS=Homo sapiens OX=9606 GN=EXOSC3 PE=1 SV=3	0	5.728	8	2	2	2	1	275	29.6	8.1	0	2
FALSE	High	IsMasterProtein	B7ZA12	cDNA, FLJ79026, highly similar to Dual specificity protein kinase CLK1 (EC2.7.12.1) OS=Homo sapiens OX=9606 PE=2 SV=1	0	5.715	4	3	3	3	1	526	61.7	8.88	1.62	3
FALSE	High	IsMasterProtein	A0A090N8E9	Enhancer of zeste homolog 2 (Drosophila) OS=Homo sapiens OX=9606 GN=EZH2 PE=4 SV=1	0	5.713	3	2	2	2	1	751	86	7.21	4.59	2
FALSE	High	IsMasterProtein	Q59GW7	Replication factor C 5 isoform 1 variant (Fragment) OS=Homo sapiens OX=9606 PE=2 SV=1	0	5.705	10	3	3	3	1	351	39.6	7.81	5.83	3
FALSE	High	IsMasterProtein	B2R9H3	cDNA, FLJ94391, highly similar to Homo sapiens serine (or cysteine) proteinase inhibitor, clade B (ovalbumin), member 8 (SERPINB8), mRNA OS=Homo sapiens OX=9606 PE=2 SV=1	0	5.669	5	2	2	2	1	374	42.7	5.47	4.09	2
FALSE	High	IsMasterProtein	Q15417	Calponin-3 OS=Homo sapiens OX=9606 GN=CNN3 PE=1 SV=1	0	5.609	7	2	2	2	1	329	36.4	6.05	5.27	2
FALSE	High	IsMasterProtein	A0A0D9SGF6	Spectrin alpha chain, non-erythrocytic 1 OS=Homo sapiens OX=9606 GN=SPTAN1 PE=1 SV=1	0	5.597	1	2	2	2	1	2498	287.4	5.36	2.07	2
FALSE	High	IsMasterProtein	Q9BTA9	WW domain-containing adapter protein with coiled-coil OS=Homo sapiens OX=9606 GN=WAC PE=1 SV=3	0	5.574	3	1	1	1	1	647	70.7	9.45	2.94	1
FALSE	High	IsMasterProtein	Q8N8D1	Programmed cell death protein 7 OS=Homo sapiens OX=9606 GN=PDCD7 PE=1 SV=1	0	5.542	5	2	2	2	1	485	54.7	9.95	1.87	2
FALSE	High	IsMasterProtein	Q9Y4A5	Transformation/transcription domain-associated protein OS=Homo sapiens OX=9606 GN=TRRAP PE=1 SV=3	0	5.525	1	3	3	3	1	3859	437.3	8.19	2.2	3
FALSE	High	IsMasterProtein	H3BS72	Very-long-chain (3R)-3-hydroxyacyl-CoA dehydratase OS=Homo sapiens OX=9606 GN=HACD3 PE=1 SV=1	0	5.504	4	1	1	1	1	400	47.1	8.85	2.81	1
FALSE	High	IsMasterProtein	Q9Y6X9	MORC family CW-type zinc finger protein 2 OS=Homo sapiens OX=9606 GN=MORC2 PE=1 SV=2	0	5.447	3	3	3	3	1	1032	117.8	8.38	5.7	3
FALSE	High	IsMasterProtein	Q92973	Transportin-1 OS=Homo sapiens OX=9606 GN=TNPO1 PE=1 SV=2	0	5.442	2	2	2	2	1	898	102.3	4.98	4.12	2
FALSE	High	IsMasterProtein	P15880	40S ribosomal protein S2 OS=Homo sapiens OX=9606 GN=RPS2 PE=1 SV=2	0	5.438	6	2	2	2	1	293	31.3	10.24	3.99	2
FALSE	High	IsMasterProtein	P62312	U6 snRNA-associated Sm-like protein LSm6 OS=Homo sapiens OX=9606 GN=LSM6 PE=1 SV=1	0	5.43	33	3	3	3	1	80	9.1	9.58	3.94	3
FALSE	High	IsMasterProtein	A0A024R8B7	Cofactor required for Sp1 transcriptional activation, subunit 8, 34kDa, isoform CRA_b OS=Homo sapiens OX=9606 GN=CRSP8 PE=4 SV=1	0	5.424	6	1	1	1	1	311	35.4	9.31	2.87	1
FALSE	High	IsMasterProtein	Q9H5Z1	Probable ATP-dependent RNA helicase DHX35 OS=Homo sapiens OX=9606 GN=DHX35 PE=1 SV=2	0	5.423	3	2	2	2	1	703	78.9	8.59	0	2
FALSE	High	IsMasterProtein	Q9BTC8	Metastasis-associated protein MTA3 OS=Homo sapiens OX=9606 GN=MTA3 PE=1 SV=2	0	5.411	4	3	3	1	1	594	67.5	8.57	6.63	3
FALSE	High	IsMasterProtein	Q5PSV4	Breast cancer metastasis-suppressor 1-like protein OS=Homo sapiens OX=9606 GN=BRMS1L PE=1 SV=2	0	5.409	5	2	3	2	1	323	37.6	5.15	3.9	2
FALSE	High	IsMasterProtein	A8K4Z4	60S acidic ribosomal protein P0 OS=Homo sapiens OX=9606 PE=2 SV=1	0	5.396	6	2	2	2	1	317	34.2	5.97	4.6	2
FALSE	High	IsMasterProtein	A0A0A0MQS2	CLK4-associating serine/arginine-rich protein OS=Homo sapiens OX=9606 GN=CLASRP PE=1 SV=1	0	5.391	2	1	2	1	1	674	77.1	10.4	4.41	1
FALSE	High	IsMasterProtein	Q13330	Metastasis-associated protein MTA1 OS=Homo sapiens OX=9606 GN=MTA1 PE=1 SV=2	0	5.382	4	2	2	2	1	715	80.7	9.26	4.95	2
FALSE	High	IsMasterProtein	P00338	L-lactate dehydrogenase A chain OS=Homo sapiens OX=9606 GN=LDHA PE=1 SV=2	0	5.376	8	3	3	3	1	332	36.7	8.27	3.28	3
FALSE	High	IsMasterProtein	Q96HA7	Tonsoku-like protein OS=Homo sapiens OX=9606 GN=TONSL PE=1 SV=2	0	5.342	1	2	2	2	1	1378	150.8	6.42	2.12	2
FALSE	High	IsMasterProtein	Q53F02	Cleavage and polyadenylation specific factor 3, 73kDa variant (Fragment) OS=Homo sapiens OX=9606 PE=2 SV=1	0	5.305	3	2	2	2	1	684	77.4	5.66	4.23	2
FALSE	High	IsMasterProtein	Q9UKJ3	G patch domain-containing protein 8 OS=Homo sapiens OX=9606 GN=GPATCH8 PE=1 SV=2	0	5.299	1	2	2	2	1	1502	164.1	8.66	1.98	2
FALSE	High	IsMasterProtein	O43491	Band 4.1-like protein 2 OS=Homo sapiens OX=9606 GN=EPB41L2 PE=1 SV=1	0	5.289	3	3	3	3	1	1005	112.5	5.44	3.35	3
FALSE	High	IsMasterProtein	Q96NC0	Zinc finger matrin-type protein 2 OS=Homo sapiens OX=9606 GN=ZMAT2 PE=1 SV=1	0	5.287	9	2	2	2	1	199	23.6	9.01	2.27	2
FALSE	High	IsMasterProtein	Q6IAX2	RPL21 protein OS=Homo sapiens OX=9606 GN=RPL21 PE=2 SV=1	0	5.272	11	2	3	2	1	160	18.6	10.49	7.52	2
FALSE	High	IsMasterProtein	O15160	DNA-directed RNA polymerases I and III subunit RPAC1 OS=Homo sapiens OX=9606 GN=POLR1C PE=1 SV=1	0	5.264	6	1	1	1	1	346	39.2	5.5	3.11	1
FALSE	High	IsMasterProtein	P23396	40S ribosomal protein S3 OS=Homo sapiens OX=9606 GN=RPS3 PE=1 SV=2	0	5.264	9	2	2	2	1	243	26.7	9.66	4.32	2
FALSE	High	IsMasterProtein	A8K962	cDNA FLJ77827, highly similar to Human upstream binding factor (hUBF) OS=Homo sapiens OX=9606 PE=2 SV=1	0	5.216	3	2	2	2	1	764	89.4	5.71	4.79	2
FALSE	High	IsMasterProtein	O95707	Ribonuclease P protein subunit p29 OS=Homo sapiens OX=9606 GN=POP4 PE=1 SV=2	0	5.198	6	1	1	1	1	220	25.4	10.07	2.21	1
FALSE	High	IsMasterProtein	Q5IRN4	Myocyte enhancer factor 2D/deleted in azoospermia associated protein 1 fusion protein OS=Homo sapiens OX=9606 GN=MEF2D/DAZAP1 fusion PE=2 SV=1	0	5.164	3	1	1	1	1	474	50.4	7.44	2.91	1
FALSE	High	IsMasterProtein	Q9UKN8	General transcription factor 3C polypeptide 4 OS=Homo sapiens OX=9606 GN=GTF3C4 PE=1 SV=2	0	5.099	2	2	2	2	1	822	91.9	6.65	4.33	2
FALSE	High	IsMasterProtein	F5H872	Mediator of RNA polymerase II transcription subunit 21 OS=Homo sapiens OX=9606 GN=MED21 PE=1 SV=1	0	5.097	9	1	1	1	1	159	17.3	4.53	3.27	1
FALSE	High	IsMasterProtein	P50402	Emerin OS=Homo sapiens OX=9606 GN=EMD PE=1 SV=1	0	5.085	4	1	1	1	1	254	29	5.5	4.19	1
FALSE	High	IsMasterProtein	Q75N03	E3 ubiquitin-protein ligase Hakai OS=Homo sapiens OX=9606 GN=CBLL1 PE=1 SV=1	0	5.084	5	2	2	1	1	491	54.5	8.29	3.18	2
FALSE	High	IsMasterProtein	B4DYZ7	cDNA FLJ54316, highly similar to DNA polymerase subunit delta 3 OS=Homo sapiens OX=9606 PE=2 SV=1	0	5.07	3	1	1	1	1	466	51.3	9.38	3.01	1
FALSE	High	IsMasterProtein	Q8WYQ5	Microprocessor complex subunit DGCR8 OS=Homo sapiens OX=9606 GN=DGCR8 PE=1 SV=1	0	5.066	3	3	3	3	1	773	86	5.95	5.7	3
FALSE	High	IsMasterProtein	B2RE46	cDNA, FLJ96923, highly similar to Homo sapiens ribophorin II (RPN2), mRNA OS=Homo sapiens OX=9606 PE=2 SV=1	0	5.065	3	1	1	1	1	631	69.3	5.78	3.05	1
FALSE	High	IsMasterProtein	P49327	Fatty acid synthase OS=Homo sapiens OX=9606 GN=FASN PE=1 SV=3	0	4.987	1	3	3	2	1	2511	273.3	6.44	1.92	3
FALSE	High	IsMasterProtein	Q8IX18	Probable ATP-dependent RNA helicase DHX40 OS=Homo sapiens OX=9606 GN=DHX40 PE=1 SV=2	0	4.987	3	2	2	2	1	779	88.5	8.65	3.61	2
FALSE	High	IsMasterProtein	P18077	60S ribosomal protein L35a OS=Homo sapiens OX=9606 GN=RPL35A PE=1 SV=2	0	4.978	21	3	3	3	1	110	12.5	11.06	3.81	3
FALSE	High	IsMasterProtein	Q9UHR4	Brain-specific angiogenesis inhibitor 1-associated protein 2-like protein 1 OS=Homo sapiens OX=9606 GN=BAIAP2L1 PE=1 SV=2	0	4.974	3	1	1	1	1	511	56.8	8.68	3.83	1
FALSE	High	IsMasterProtein	Q549M8	CLE7 OS=Homo sapiens OX=9606 GN=C14orf166 PE=2 SV=1	0	4.96	7	2	2	2	1	244	28.1	6.65	1.78	2
FALSE	High	IsMasterProtein	Q3B726	DNA-directed RNA polymerase I subunit RPA43 OS=Homo sapiens OX=9606 GN=TWISTNB PE=1 SV=1	0	4.934	5	2	2	2	1	338	37.4	6.98	3.83	2
FALSE	High	IsMasterProtein	R9S3C3	p14ARF/p16INK4a fusion protein OS=Homo sapiens OX=9606 GN=p14ARF PE=2 SV=1	0	4.921	16	2	2	2	1	170	18.5	11.68	2.2	2
FALSE	High	IsMasterProtein	Q9BVK6	Transmembrane emp24 domain-containing protein 9 OS=Homo sapiens OX=9606 GN=TMED9 PE=1 SV=2	0	4.908	5	1	1	1	1	235	27.3	8.02	2.74	1
FALSE	High	IsMasterProtein	A0A024RB14	40S ribosomal protein S26 OS=Homo sapiens OX=9606 GN=RPS26 PE=3 SV=1	0	4.907	27	3	3	3	1	115	13	11	3.91	3
FALSE	High	IsMasterProtein	Q05DF2	SF3A2 protein (Fragment) OS=Homo sapiens OX=9606 GN=SF3A2 PE=2 SV=1	0	4.875	3	2	2	2	1	481	51.4	10.11	3.92	2
FALSE	High	IsMasterProtein	P53621	Coatomer subunit alpha OS=Homo sapiens OX=9606 GN=COPA PE=1 SV=2	0	4.87	2	2	2	2	1	1224	138.3	7.66	2.66	2
FALSE	High	IsMasterProtein	Q15050	Ribosome biogenesis regulatory protein homolog OS=Homo sapiens OX=9606 GN=RRS1 PE=1 SV=2	0	4.867	5	2	2	2	1	365	41.2	10.7	4.75	2
FALSE	High	IsMasterProtein	A0A087WZV9	D-aminoacyl-tRNA deacylase (Fragment) OS=Homo sapiens OX=9606 PE=1 SV=1	0	4.865	5	1	1	1	1	223	25.3	9.04	3.08	1
FALSE	High	IsMasterProtein	Q96L91	E1A-binding protein p400 OS=Homo sapiens OX=9606 GN=EP400 PE=1 SV=4	0	4.861	1	1	1	1	1	3159	343.3	9.19	2.35	1
FALSE	High	IsMasterProtein	Q8TDD1	ATP-dependent RNA helicase DDX54 OS=Homo sapiens OX=9606 GN=DDX54 PE=1 SV=2	0	4.855	2	2	2	2	1	881	98.5	10.02	1.73	2
FALSE	High	IsMasterProtein	E9PL17	Polyribonucleotide 5'-hydroxyl-kinase Clp1 OS=Homo sapiens OX=9606 GN=CLP1 PE=1 SV=1	0	4.841	3	2	2	2	1	436	48.9	6.27	3.39	2
FALSE	High	IsMasterProtein	E5KSU5	Mitochondrial transcription factor A OS=Homo sapiens OX=9606 GN=TFAM PE=4 SV=1	0	4.833	5	1	1	1	1	246	29.1	9.72	2.74	1
FALSE	High	IsMasterProtein	A0A024R4E2	TAR DNA binding protein, isoform CRA_b OS=Homo sapiens OX=9606 GN=TARDBP PE=4 SV=1	0	4.821	4	1	1	1	1	414	44.7	6.19	4.03	1
FALSE	High	IsMasterProtein	O43823	A-kinase anchor protein 8 OS=Homo sapiens OX=9606 GN=AKAP8 PE=1 SV=1	0	4.81	2	2	2	2	1	692	76.1	5.15	3.58	2
FALSE	High	IsMasterProtein	P61626	Lysozyme C OS=Homo sapiens OX=9606 GN=LYZ PE=1 SV=1	0	4.808	8	1	1	1	1	148	16.5	9.16	3.3	1
FALSE	High	IsMasterProtein	O75909	Cyclin-K OS=Homo sapiens OX=9606 GN=CCNK PE=1 SV=2	0	4.785	4	2	2	2	1	580	64.2	8.41	2.27	2
FALSE	High	IsMasterProtein	Q8IYV2	DEAD (Asp-Glu-Ala-Asp) box polypeptide 20 OS=Homo sapiens OX=9606 GN=DDX20 PE=2 SV=1	0	4.769	1	1	1	1	1	824	92.1	7.03	2.39	1
FALSE	High	IsMasterProtein	A8K4B4	cDNA FLJ78441, highly similar to Homo sapiens nucleolar and spindle associated protein 1 (NUSAP1),mRNA OS=Homo sapiens OX=9606 PE=2 SV=1	0	4.758	3	1	1	1	1	441	49.4	9.89	3.13	1
FALSE	High	IsMasterProtein	B2R841	Serine/threonine-protein kinase PLK OS=Homo sapiens OX=9606 PE=2 SV=1	0	4.755	2	1	1	1	1	603	68.2	8.91	2.48	1
FALSE	High	IsMasterProtein	Q12888	TP53-binding protein 1 OS=Homo sapiens OX=9606 GN=TP53BP1 PE=1 SV=2	0	4.754	1	2	2	2	1	1972	213.4	4.7	3.54	2
FALSE	High	IsMasterProtein	A4D1I0	HCG1741805, isoform CRA_c OS=Homo sapiens OX=9606 GN=PPP1R9A PE=4 SV=1	0	4.712	1	1	1	1	1	1322	148.1	5.41	3.22	1
FALSE	High	IsMasterProtein	Q9NXE8	Pre-mRNA-splicing factor CWC25 homolog OS=Homo sapiens OX=9606 GN=CWC25 PE=1 SV=1	0	4.668	4	2	2	2	1	425	49.6	10.18	2	2
FALSE	High	IsMasterProtein	P27635	60S ribosomal protein L10 OS=Homo sapiens OX=9606 GN=RPL10 PE=1 SV=4	0	4.652	6	1	1	1	1	214	24.6	10.08	1.99	1
FALSE	High	IsMasterProtein	A0A1U9X8J5	SLC39A7 OS=Homo sapiens OX=9606 PE=4 SV=1	0	4.627	3	1	1	1	1	469	50.2	6.9	3.19	1
FALSE	High	IsMasterProtein	A0A161I202	Lactoferrin OS=Homo sapiens OX=9606 GN=LTF PE=2 SV=1	0	4.625	3	2	2	2	1	711	78.3	8.18	1.84	2
FALSE	High	IsMasterProtein	Q59F99	Staufen isoform b variant (Fragment) OS=Homo sapiens OX=9606 PE=2 SV=1	0	4.603	4	2	2	2	1	591	64.7	9.42	0	2
FALSE	High	IsMasterProtein	O60716	Catenin delta-1 OS=Homo sapiens OX=9606 GN=CTNND1 PE=1 SV=1	0	4.596	2	2	2	2	1	968	108.1	6.23	3.89	2
FALSE	High	IsMasterProtein	A0A024R5Q8	CTD (Carboxy-terminal domain, RNA polymerase II, polypeptide A) small phosphatase like 2, isoform CRA_a OS=Homo sapiens OX=9606 GN=CTDSPL2 PE=4 SV=1	0	4.587	3	1	1	1	1	466	53	6.4	2.44	1
FALSE	High	IsMasterProtein	Q5VT52	Regulation of nuclear pre-mRNA domain-containing protein 2 OS=Homo sapiens OX=9606 GN=RPRD2 PE=1 SV=1	0	4.551	1	1	1	1	1	1461	155.9	7.42	2.54	1
FALSE	High	IsMasterProtein	Q9Y3I0	tRNA-splicing ligase RtcB homolog OS=Homo sapiens OX=9606 GN=RTCB PE=1 SV=1	0	4.505	3	1	1	1	1	505	55.2	7.23	3.3	1
FALSE	High	IsMasterProtein	P52434	DNA-directed RNA polymerases I, II, and III subunit RPABC3 OS=Homo sapiens OX=9606 GN=POLR2H PE=1 SV=4	0	4.485	9	1	1	1	1	150	17.1	4.68	3.2	1
FALSE	High	IsMasterProtein	Q5VXV3	SET translocation (Myeloid leukemia-associated), isoform CRA_a OS=Homo sapiens OX=9606 GN=SET PE=2 SV=1	0	4.481	4	1	1	1	1	290	33.5	4.32	2.88	1
FALSE	High	IsMasterProtein	Q8IY18	Structural maintenance of chromosomes protein 5 OS=Homo sapiens OX=9606 GN=SMC5 PE=1 SV=2	0	4.469	2	2	2	2	1	1101	128.7	8.38	1.94	2
FALSE	High	IsMasterProtein	A0A024R1X8	Junction plakoglobin, isoform CRA_a OS=Homo sapiens OX=9606 GN=JUP PE=4 SV=1	0	4.467	3	3	3	3	1	745	81.7	6.14	3.69	3
FALSE	High	IsMasterProtein	H7C0C1	Uncharacterized protein (Fragment) OS=Homo sapiens OX=9606 PE=4 SV=2	0	4.462	5	1	1	1	1	242	26.8	9.45	2.46	1
FALSE	High	IsMasterProtein	Q9P2N6	KAT8 regulatory NSL complex subunit 3 OS=Homo sapiens OX=9606 GN=KANSL3 PE=1 SV=2	0	4.338	2	1	1	1	1	904	95.9	9.39	2.6	1
FALSE	High	IsMasterProtein	A0A087X1R1	Smoothelin OS=Homo sapiens OX=9606 GN=SMTN PE=1 SV=1	0	4.334	1	1	1	1	1	1002	108	9.06	1.78	1
FALSE	High	IsMasterProtein	A0A024R0H1	Solute carrier family 16 (Monocarboxylic acid transporters), member 1, isoform CRA_b OS=Homo sapiens OX=9606 GN=SLC16A1 PE=4 SV=1	0	4.318	2	1	1	1	1	500	53.9	8.66	2.74	1
FALSE	High	IsMasterProtein	Q8TBK6	Zinc finger CCHC domain-containing protein 10 OS=Homo sapiens OX=9606 GN=ZCCHC10 PE=1 SV=1	0	4.292	7	1	1	1	1	192	21	8.53	3.32	1
FALSE	High	IsMasterProtein	Q13868	Exosome complex component RRP4 OS=Homo sapiens OX=9606 GN=EXOSC2 PE=1 SV=2	0	4.286	9	2	2	2	1	293	32.8	7.5	4.2	2
FALSE	High	IsMasterProtein	D6REE5	Receptor of-activated protein C kinase 1 (Fragment) OS=Homo sapiens OX=9606 GN=RACK1 PE=1 SV=1	0	4.256	5	1	1	1	1	321	34.9	6.83	2.4	1
FALSE	High	IsMasterProtein	Q00325	Phosphate carrier protein, mitochondrial OS=Homo sapiens OX=9606 GN=SLC25A3 PE=1 SV=2	0	4.253	5	2	2	2	1	362	40.1	9.38	3.74	2
FALSE	High	IsMasterProtein	Q9HCK8	Chromodomain-helicase-DNA-binding protein 8 OS=Homo sapiens OX=9606 GN=CHD8 PE=1 SV=5	0	4.252	1	2	2	2	1	2581	290.3	6.47	2.35	2
FALSE	High	IsMasterProtein	O00299	Chloride intracellular channel protein 1 OS=Homo sapiens OX=9606 GN=CLIC1 PE=1 SV=4	0	4.244	5	1	1	1	1	241	26.9	5.17	2.86	1
FALSE	High	IsMasterProtein	P52701	DNA mismatch repair protein Msh6 OS=Homo sapiens OX=9606 GN=MSH6 PE=1 SV=2	0	4.238	1	2	2	2	1	1360	152.7	6.9	1.95	2
FALSE	High	IsMasterProtein	P08697	Alpha-2-antiplasmin OS=Homo sapiens OX=9606 GN=SERPINF2 PE=1 SV=3	0	4.2	2	1	1	1	1	491	54.5	6.29	2.41	1
FALSE	High	IsMasterProtein	O14578	Citron Rho-interacting kinase OS=Homo sapiens OX=9606 GN=CIT PE=1 SV=2	0	4.193	1	2	2	2	1	2027	231.3	6.57	1.94	2
FALSE	High	IsMasterProtein	A0A068L529	TBLR1-RARA fusion protein OS=Homo sapiens OX=9606 GN=TBLR1-RARA fusion PE=2 SV=1	0	4.189	4	1	1	1	1	545	59.8	6.47	2.5	1
FALSE	High	IsMasterProtein	Q9NR12	PDZ and LIM domain protein 7 OS=Homo sapiens OX=9606 GN=PDLIM7 PE=1 SV=1	0	4.189	2	1	1	1	1	457	49.8	8.41	2.73	1
FALSE	High	IsMasterProtein	Q9ULU4	Protein kinase C-binding protein 1 OS=Homo sapiens OX=9606 GN=ZMYND8 PE=1 SV=2	0	4.189	2	1	1	1	1	1186	131.6	7.2	3.14	1
FALSE	High	IsMasterProtein	Q96RN5	Mediator of RNA polymerase II transcription subunit 15 OS=Homo sapiens OX=9606 GN=MED15 PE=1 SV=2	0	4.182	2	1	1	1	1	788	86.7	9.42	0	1
FALSE	High	IsMasterProtein	Q9Y4W2	Ribosomal biogenesis protein LAS1L OS=Homo sapiens OX=9606 GN=LAS1L PE=1 SV=2	0	4.158	4	2	2	2	1	734	83	4.73	0	2
FALSE	High	IsMasterProtein	B9EG90	Topoisomerase (DNA) I OS=Homo sapiens OX=9606 GN=TOP1 PE=2 SV=1	0	4.131	2	2	2	2	1	765	90.6	9.31	0	2
FALSE	High	IsMasterProtein	A0A087X1N8	Serpin B6 OS=Homo sapiens OX=9606 GN=SERPINB6 PE=1 SV=1	0	4.065	4	2	2	2	1	395	44.8	5.68	2.06	2
FALSE	High	IsMasterProtein	E9PLM6	Midkine OS=Homo sapiens OX=9606 GN=MDK PE=1 SV=1	0	4.027	6	1	1	1	1	156	16.9	9.91	2.31	1
FALSE	High	IsMasterProtein	A0A024R203	Proteasome (Prosome, macropain) activator subunit 3 (PA28 gamma Ki), isoform CRA_a OS=Homo sapiens OX=9606 GN=PSME3 PE=4 SV=1	0	4.023	4	1	1	1	1	265	30.9	6.71	3.28	1
FALSE	High	IsMasterProtein	J3KPS3	Fructose-bisphosphate aldolase OS=Homo sapiens OX=9606 GN=ALDOA PE=1 SV=1	0	4.022	4	2	2	2	1	368	39.8	8.09	3.34	2
FALSE	High	IsMasterProtein	P32969	60S ribosomal protein L9 OS=Homo sapiens OX=9606 GN=RPL9 PE=1 SV=1	0	4.021	10	1	1	1	1	192	21.9	9.95	3.46	1
FALSE	High	IsMasterProtein	B4DZZ9	cDNA FLJ57688, highly similar to Coiled-coil domain-containing protein 12 OS=Homo sapiens OX=9606 PE=2 SV=1	0	4.013	10	2	2	2	1	195	21.9	5.95	2.75	2
FALSE	High	IsMasterProtein	Q8TEW0	Partitioning defective 3 homolog OS=Homo sapiens OX=9606 GN=PARD3 PE=1 SV=2	0	4.008	1	1	1	1	1	1356	151.3	7.68	0	1
FALSE	High	IsMasterProtein	Q9Y3B2	Exosome complex component CSL4 OS=Homo sapiens OX=9606 GN=EXOSC1 PE=1 SV=1	0	3.998	13	2	2	2	1	195	21.4	8.24	3.55	2
FALSE	High	IsMasterProtein	Q9NZM1	Myoferlin OS=Homo sapiens OX=9606 GN=MYOF PE=1 SV=1	0	3.995	1	1	1	1	1	2061	234.6	6.18	2.14	1
FALSE	High	IsMasterProtein	Q59GX2	Solute carrier family 2 (Facilitated glucose transporter), member 1 variant (Fragment) OS=Homo sapiens OX=9606 PE=2 SV=1	0	3.974	2	1	1	1	1	517	57	9.47	2.66	1
FALSE	High	IsMasterProtein	Q14690	Protein RRP5 homolog OS=Homo sapiens OX=9606 GN=PDCD11 PE=1 SV=3	0	3.964	1	2	2	2	1	1871	208.6	8.87	2.01	2
FALSE	High	IsMasterProtein	B3KTT0	cDNA FLJ38675 fis, clone IMR322000243, highly similar to Nucleoporin Nup43 OS=Homo sapiens OX=9606 PE=2 SV=1	0	3.948	4	1	1	1	1	380	42.1	5.54	3.3	1
FALSE	High	IsMasterProtein	P12270	Nucleoprotein TPR OS=Homo sapiens OX=9606 GN=TPR PE=1 SV=3	0	3.927	1	1	1	1	1	2363	267.1	5.02	2.4	1
FALSE	High	IsMasterProtein	O00268	Transcription initiation factor TFIID subunit 4 OS=Homo sapiens OX=9606 GN=TAF4 PE=1 SV=2	0	3.909	1	1	1	1	1	1085	110	9.94	1.73	1
FALSE	High	IsMasterProtein	Q5SY16	Polynucleotide 5'-hydroxyl-kinase NOL9 OS=Homo sapiens OX=9606 GN=NOL9 PE=1 SV=1	0	3.898	2	1	1	1	1	702	79.3	9.13	0	1
FALSE	High	IsMasterProtein	P78356	Phosphatidylinositol 5-phosphate 4-kinase type-2 beta OS=Homo sapiens OX=9606 GN=PIP4K2B PE=1 SV=1	0	3.866	3	1	1	1	1	416	47.3	7.33	1.78	1
FALSE	High	IsMasterProtein	Q9BRZ2	E3 ubiquitin-protein ligase TRIM56 OS=Homo sapiens OX=9606 GN=TRIM56 PE=1 SV=3	0	3.864	2	1	1	1	1	755	81.4	7.74	2.77	1
FALSE	High	IsMasterProtein	A0A024RDW4	Uncharacterized protein OS=Homo sapiens OX=9606 GN=FLJ10154 PE=4 SV=1	0	3.862	6	2	2	2	1	273	33.2	10.35	1.7	2
FALSE	High	IsMasterProtein	Q13454	Tumor suppressor candidate 3 OS=Homo sapiens OX=9606 GN=TUSC3 PE=1 SV=1	0	3.86	3	1	1	1	1	348	39.7	9.91	1.87	1
FALSE	High	IsMasterProtein	B3V096	BetaCstF-64 variant 2 OS=Homo sapiens OX=9606 GN=CSTF2 PE=2 SV=1	0	3.856	3	2	2	2	1	597	62.9	6.87	0	2
FALSE	High	IsMasterProtein	P49916	DNA ligase 3 OS=Homo sapiens OX=9606 GN=LIG3 PE=1 SV=2	0	3.839	3	2	2	2	1	1009	112.8	9.01	4.32	2
FALSE	High	IsMasterProtein	Q9UK61	Protein TASOR OS=Homo sapiens OX=9606 GN=FAM208A PE=1 SV=3	0	3.808	1	2	2	2	1	1670	188.9	5.8	2.05	2
FALSE	High	IsMasterProtein	P62304	Small nuclear ribonucleoprotein E OS=Homo sapiens OX=9606 GN=SNRPE PE=1 SV=1	0	3.804	12	1	1	1	1	92	10.8	9.44	2.98	1
FALSE	High	IsMasterProtein	J9JIE6	Calcium load-activated calcium channel OS=Homo sapiens OX=9606 GN=TMCO1 PE=1 SV=1	0	3.796	10	2	2	2	1	239	27.1	10.26	4.38	2
FALSE	High	IsMasterProtein	A0A2R8YFB8	Ras-related protein Rab-15 OS=Homo sapiens OX=9606 GN=RAB15 PE=4 SV=1	0	3.792	4	1	2	1	1	246	27.9	5.73	3.5	1
FALSE	High	IsMasterProtein	Q59FR2	MGC13098 protein variant (Fragment) OS=Homo sapiens OX=9606 PE=2 SV=1	0	3.791	8	1	1	1	1	180	19	6.68	0	1
FALSE	High	IsMasterProtein	Q9Y3U8	60S ribosomal protein L36 OS=Homo sapiens OX=9606 GN=RPL36 PE=1 SV=3	0	3.766	20	2	2	2	1	105	12.2	11.59	1.9	2
FALSE	High	IsMasterProtein	Q59H77	T-complex protein 1 subunit gamma (Fragment) OS=Homo sapiens OX=9606 PE=2 SV=1	0	3.762	2	1	1	1	1	577	63.5	6.43	2.04	1
FALSE	High	IsMasterProtein	A0A2R8Y6W8	General transcription and DNA repair factor IIH helicase subunit XPB OS=Homo sapiens OX=9606 GN=ERCC3 PE=4 SV=1	0	3.762	2	2	2	2	1	807	91.9	7.62	0	2
FALSE	High	IsMasterProtein	A0A2R8YFV2	Protein Wiz OS=Homo sapiens OX=9606 GN=WIZ PE=4 SV=1	0	3.76	1	2	2	2	1	1699	183.6	6.86	1.7	2
FALSE	High	IsMasterProtein	P62851	40S ribosomal protein S25 OS=Homo sapiens OX=9606 GN=RPS25 PE=1 SV=1	0	3.758	9	1	1	1	1	125	13.7	10.11	3.16	1
FALSE	High	IsMasterProtein	B4DN80	Peptidyl-prolyl cis-trans isomerase OS=Homo sapiens OX=9606 PE=2 SV=1	0	3.706	4	1	1	1	1	282	33	9.26	2	1
FALSE	High	IsMasterProtein	A8K5Y7	cDNA FLJ78655, highly similar to Homo sapiens exportin 5 (XPO5), mRNA OS=Homo sapiens OX=9606 PE=2 SV=1	0	3.699	1	1	1	1	1	1204	136.2	5.9	1.63	1
FALSE	High	IsMasterProtein	Q99442	Translocation protein SEC62 OS=Homo sapiens OX=9606 GN=SEC62 PE=1 SV=1	0	3.694	4	2	2	2	1	399	45.8	7.12	2.2	2
FALSE	High	IsMasterProtein	O95777	U6 snRNA-associated Sm-like protein LSm8 OS=Homo sapiens OX=9606 GN=LSM8 PE=1 SV=3	0	3.675	20	2	2	2	1	96	10.4	4.48	4.36	2
FALSE	High	IsMasterProtein	B3KNS8	cDNA FLJ30322 fis, clone BRACE2006703, highly similar to Surfeit locus protein 6 OS=Homo sapiens OX=9606 PE=2 SV=1	0	3.673	3	1	1	1	1	361	41.5	10.59	1.9	1
FALSE	High	IsMasterProtein	O60583	Cyclin-T2 OS=Homo sapiens OX=9606 GN=CCNT2 PE=1 SV=2	0	3.669	2	2	2	2	1	730	81	8.92	2.12	2
FALSE	High	IsMasterProtein	A8K132	cDNA FLJ75476, highly similar to Homo sapiens glutaminase (GLS), mRNA OS=Homo sapiens OX=9606 PE=2 SV=1	0	3.658	2	1	1	1	1	669	73.5	7.77	2.26	1
FALSE	High	IsMasterProtein	G5E9I4	Breast cancer metastasis suppressor 1, isoform CRA_c OS=Homo sapiens OX=9606 GN=BRMS1 PE=1 SV=1	0	3.653	4	1	1	1	1	290	33.7	5.02	2.53	1
FALSE	High	IsMasterProtein	Q5TA45	Integrator complex subunit 11 OS=Homo sapiens OX=9606 GN=INTS11 PE=1 SV=2	0	3.602	3	2	2	2	1	600	67.6	8.06	0	2
FALSE	High	IsMasterProtein	P05109	Protein S100-A8 OS=Homo sapiens OX=9606 GN=S100A8 PE=1 SV=1	0	3.536	12	1	1	1	1	93	10.8	7.03	2.09	1
FALSE	High	IsMasterProtein	Q7L4I2	Arginine/serine-rich coiled-coil protein 2 OS=Homo sapiens OX=9606 GN=RSRC2 PE=1 SV=1	0	3.535	3	1	1	1	1	434	50.5	11.33	0	1
FALSE	High	IsMasterProtein	R4GMX3	COMMD3-BMI1 readthrough OS=Homo sapiens OX=9606 GN=COMMD3-BMI1 PE=4 SV=1	0	3.518	3	2	2	2	1	469	53.3	7.93	3.66	2
FALSE	High	IsMasterProtein	Q9Y3B9	RRP15-like protein OS=Homo sapiens OX=9606 GN=RRP15 PE=1 SV=2	0	3.518	4	1	1	1	1	282	31.5	5.52	2.56	1
FALSE	High	IsMasterProtein	A0A024R1C1	Peptidylprolyl isomerase (Cyclophilin)-like 2, isoform CRA_b OS=Homo sapiens OX=9606 GN=PPIL2 PE=4 SV=1	0	3.516	4	2	2	2	1	520	58.8	8.78	4.35	2
FALSE	High	IsMasterProtein	A0A024RDH8	Ribosomal protein L34, isoform CRA_a OS=Homo sapiens OX=9606 GN=RPL34 PE=4 SV=1	0	3.514	13	2	2	2	1	117	13.3	11.47	2.03	2
FALSE	High	IsMasterProtein	A0A024RA98	Peptidyl arginine deiminase, type II, isoform CRA_a OS=Homo sapiens OX=9606 GN=PADI2 PE=4 SV=1	0	3.501	2	1	1	1	1	665	75.5	5.59	2.08	1
FALSE	High	IsMasterProtein	Q8TEM4	FLJ00169 protein (Fragment) OS=Homo sapiens OX=9606 GN=FLJ00169 PE=2 SV=1	0	3.496	3	1	1	1	1	432	46.5	11.55	2.7	1
FALSE	High	IsMasterProtein	Q8N1G2	Cap-specific mRNA (nucleoside-2'-O-)-methyltransferase 1 OS=Homo sapiens OX=9606 GN=CMTR1 PE=1 SV=1	0	3.494	3	2	2	2	1	835	95.3	7.05	2.84	2
FALSE	High	IsMasterProtein	P61457	Pterin-4-alpha-carbinolamine dehydratase OS=Homo sapiens OX=9606 GN=PCBD1 PE=1 SV=2	0	3.486	10	1	1	1	1	104	12	6.8	0	1
FALSE	High	IsMasterProtein	Q53HB4	M-phase phosphoprotein 6 variant (Fragment) OS=Homo sapiens OX=9606 PE=2 SV=1	0	3.482	12	2	2	2	1	160	19	5.29	3.37	2
FALSE	High	IsMasterProtein	P52298	Nuclear cap-binding protein subunit 2 OS=Homo sapiens OX=9606 GN=NCBP2 PE=1 SV=1	0	3.461	7	1	1	1	1	156	18	8.21	2.98	1
FALSE	High	IsMasterProtein	Q96PU8	Protein quaking OS=Homo sapiens OX=9606 GN=QKI PE=1 SV=1	0	3.461	6	2	2	2	1	341	37.6	8.56	0	2
FALSE	High	IsMasterProtein	A0A024R8C5	Surfeit 5, isoform CRA_a OS=Homo sapiens OX=9606 GN=SURF5 PE=4 SV=1	0	3.453	5	1	1	1	1	200	22.2	4.68	2.22	1
FALSE	High	IsMasterProtein	B2RD96	cDNA, FLJ96514 OS=Homo sapiens OX=9606 PE=2 SV=1	0	3.448	5	1	1	1	1	211	23.4	8.91	2.39	1
FALSE	High	IsMasterProtein	Q9Y305	Acyl-coenzyme A thioesterase 9, mitochondrial OS=Homo sapiens OX=9606 GN=ACOT9 PE=1 SV=2	0	3.446	2	1	1	1	1	439	49.9	8.6	2.44	1
FALSE	High	IsMasterProtein	Q8WUB8	PHD finger protein 10 OS=Homo sapiens OX=9606 GN=PHF10 PE=1 SV=3	0	3.404	2	1	1	1	1	498	56	6.62	2.76	1
FALSE	High	IsMasterProtein	Q8WV22	Non-structural maintenance of chromosomes element 1 homolog OS=Homo sapiens OX=9606 GN=NSMCE1 PE=1 SV=5	0	3.37	3	1	1	1	1	266	30.8	7.47	2.37	1
FALSE	High	IsMasterProtein	B2R4M6	Protein S100 OS=Homo sapiens OX=9606 PE=2 SV=1	0	3.36	11	1	1	1	1	114	13.2	6.13	2.04	1
FALSE	High	IsMasterProtein	Q9Y2R4	Probable ATP-dependent RNA helicase DDX52 OS=Homo sapiens OX=9606 GN=DDX52 PE=1 SV=3	0	3.303	3	2	2	2	1	599	67.5	9.67	3.92	2
FALSE	High	IsMasterProtein	Q8WXF1	Paraspeckle component 1 OS=Homo sapiens OX=9606 GN=PSPC1 PE=1 SV=1	0	3.293	4	2	2	1	1	523	58.7	6.67	3.8	2
FALSE	High	IsMasterProtein	P62875	DNA-directed RNA polymerases I, II, and III subunit RPABC5 OS=Homo sapiens OX=9606 GN=POLR2L PE=1 SV=1	0	3.278	13	1	1	1	1	67	7.6	7.77	0	1
FALSE	High	IsMasterProtein	Q53GF0	Cytidine 5'-monophosphate N-acetylneuraminic acid synthetase variant (Fragment) OS=Homo sapiens OX=9606 PE=2 SV=1	0	3.273	3	1	1	1	1	434	48.3	7.93	2	1
FALSE	High	IsMasterProtein	B3KPM8	cDNA FLJ31974 fis, clone NT2RP7008167, weakly similar to 85.1 kDa PROTEIN IN GREB-FEOA INTERGENIC REGION OS=Homo sapiens OX=9606 PE=2 SV=1	0	3.251	2	2	2	2	1	995	111.7	8.72	1.91	2
FALSE	High	IsMasterProtein	F8VX10	KAT8 regulatory NSL complex subunit 2 OS=Homo sapiens OX=9606 GN=KANSL2 PE=1 SV=1	0	3.245	1	1	1	1	1	675	74.6	7.8	1.92	1
FALSE	High	IsMasterProtein	B7Z537	cDNA FLJ59580, highly similar to Cell division protein kinase 10 (EC 2.7.11.22) OS=Homo sapiens OX=9606 PE=2 SV=1	0	3.243	3	1	1	1	1	386	43.8	8.95	1.72	1
FALSE	High	IsMasterProtein	A0A024QZN9	Voltage-dependent anion channel 2, isoform CRA_a OS=Homo sapiens OX=9606 GN=VDAC2 PE=4 SV=1	0	3.228	6	1	1	1	1	319	34.5	7.99	2.25	1
FALSE	High	IsMasterProtein	A0A090N7V5	Chromosome 7 open reading frame 24 OS=Homo sapiens OX=9606 GN=C7orf24 PE=4 SV=1	0	3.223	5	1	1	1	1	188	21	5.14	2.84	1
FALSE	High	IsMasterProtein	Q86W19	Protease serine 1 (Fragment) OS=Homo sapiens OX=9606 GN=PRSS1 PE=4 SV=1	0	3.222	24	1	1	1	1	84	9.2	9.47	2.2	1
FALSE	High	IsMasterProtein	B9EG70	Nuclear protein, ataxia-telangiectasia locus OS=Homo sapiens OX=9606 GN=NPAT PE=2 SV=1	0	3.217	1	1	1	1	1	1427	154.2	5.94	1.77	1
FALSE	High	IsMasterProtein	B7Z4C8	cDNA FLJ57527, highly similar to 60S ribosomal protein L31 OS=Homo sapiens OX=9606 GN=RPL31 PE=1 SV=1	0	3.216	11	1	1	1	1	130	15.1	10.37	2.67	1
FALSE	High	IsMasterProtein	P61964	WD repeat-containing protein 5 OS=Homo sapiens OX=9606 GN=WDR5 PE=1 SV=1	0	3.215	4	1	1	1	1	334	36.6	8.27	2.61	1
FALSE	High	IsMasterProtein	Q9H1B7	Interferon regulatory factor 2-binding protein-like OS=Homo sapiens OX=9606 GN=IRF2BPL PE=1 SV=1	0	3.198	2	1	1	1	1	796	82.6	8.24	0	1
FALSE	High	IsMasterProtein	A6NDA2	cDNA, FLJ95224, Homo sapiens proline rich 3 (PRR3), mRNA OS=Homo sapiens OX=9606 PE=2 SV=2	0	3.19	7	1	1	1	1	253	27.8	9.82	3.18	1
FALSE	High	IsMasterProtein	Q96BP3	Peptidylprolyl isomerase domain and WD repeat-containing protein 1 OS=Homo sapiens OX=9606 GN=PPWD1 PE=1 SV=1	0	3.184	2	2	2	2	1	646	73.5	7.15	1.7	2
FALSE	High	IsMasterProtein	Q92830	Histone acetyltransferase KAT2A OS=Homo sapiens OX=9606 GN=KAT2A PE=1 SV=3	0	3.172	1	1	1	1	1	837	93.9	9.04	0	1
FALSE	High	IsMasterProtein	A8MWD9	Putative small nuclear ribonucleoprotein G-like protein 15 OS=Homo sapiens OX=9606 GN=SNRPGP15 PE=5 SV=2	0.001	3.143	16	1	1	1	1	76	8.5	8.84	1.61	1
FALSE	High	IsMasterProtein	Q92614	Unconventional myosin-XVIIIa OS=Homo sapiens OX=9606 GN=MYO18A PE=1 SV=3	0.001	3.139	1	1	1	1	1	2054	233	6.3	2.63	1
FALSE	High	IsMasterProtein	P62829	60S ribosomal protein L23 OS=Homo sapiens OX=9606 GN=RPL23 PE=1 SV=1	0.001	3.135	13	2	2	2	1	140	14.9	10.51	1.9	2
FALSE	High	IsMasterProtein	P62891	60S ribosomal protein L39 OS=Homo sapiens OX=9606 GN=RPL39 PE=1 SV=2	0.001	3.129	20	1	1	1	1	51	6.4	12.56	0	1
FALSE	High	IsMasterProtein	Q96A33	Coiled-coil domain-containing protein 47 OS=Homo sapiens OX=9606 GN=CCDC47 PE=1 SV=1	0.001	3.097	2	1	1	1	1	483	55.8	4.87	3.63	1
FALSE	High	IsMasterProtein	Q8IXT5	RNA-binding protein 12B OS=Homo sapiens OX=9606 GN=RBM12B PE=1 SV=2	0.001	3.076	1	1	1	1	1	1001	118	6.81	2.58	1
FALSE	High	IsMasterProtein	M0R0R2	40S ribosomal protein S5 OS=Homo sapiens OX=9606 GN=RPS5 PE=1 SV=1	0.001	3.075	8	2	2	2	1	225	25.3	9.76	0	2
FALSE	High	IsMasterProtein	P62269	40S ribosomal protein S18 OS=Homo sapiens OX=9606 GN=RPS18 PE=1 SV=3	0.001	3.075	6	1	1	1	1	152	17.7	10.99	2.16	1
FALSE	High	IsMasterProtein	Q99496	E3 ubiquitin-protein ligase RING2 OS=Homo sapiens OX=9606 GN=RNF2 PE=1 SV=1	0.001	3.075	4	1	1	1	1	336	37.6	6.84	0	1
FALSE	High	IsMasterProtein	D6RJ07	Zinc finger protein 346 OS=Homo sapiens OX=9606 GN=ZNF346 PE=1 SV=1	0.001	3.074	4	1	1	1	1	310	34.6	9.22	3.54	1
FALSE	High	IsMasterProtein	P60866	40S ribosomal protein S20 OS=Homo sapiens OX=9606 GN=RPS20 PE=1 SV=1	0.001	3.06	9	1	1	1	1	119	13.4	9.94	2.31	1
FALSE	High	IsMasterProtein	Q96Q89	Kinesin-like protein KIF20B OS=Homo sapiens OX=9606 GN=KIF20B PE=1 SV=3	0.001	3.05	1	1	1	1	1	1820	210.5	5.67	1.75	1
FALSE	High	IsMasterProtein	D3DQ70	SERPINE1 mRNA binding protein 1, isoform CRA_d OS=Homo sapiens OX=9606 GN=SERBP1 PE=4 SV=1	0.001	3.045	3	1	1	1	1	465	50.9	9.33	2.74	1
FALSE	High	IsMasterProtein	Q32P45	GTPase activating protein (SH3 domain) binding protein 1 OS=Homo sapiens OX=9606 GN=G3BP1 PE=2 SV=1	0.001	3.038	2	1	1	1	1	466	52.1	5.52	1.88	1
FALSE	High	IsMasterProtein	A0A024RA49	Anillin, actin binding protein (Scraps homolog, Drosophila), isoform CRA_e OS=Homo sapiens OX=9606 GN=ANLN PE=4 SV=1	0.001	3.034	1	1	1	1	1	1124	124.1	8.07	1.74	1
FALSE	High	IsMasterProtein	Q96PY5	Formin-like protein 2 OS=Homo sapiens OX=9606 GN=FMNL2 PE=1 SV=3	0.001	3.031	1	1	1	1	1	1086	123.2	7.4	2.07	1
FALSE	High	IsMasterProtein	Q92917	G-patch domain and KOW motifs-containing protein OS=Homo sapiens OX=9606 GN=GPKOW PE=1 SV=2	0.001	3.031	3	1	1	1	1	476	52.2	6.15	2.33	1
FALSE	High	IsMasterProtein	B2RDT9	cDNA, FLJ96765 OS=Homo sapiens OX=9606 PE=2 SV=1	0.001	3.023	5	1	1	1	1	348	39.4	5.11	2.52	1
FALSE	High	IsMasterProtein	A8K245	cDNA FLJ75441, highly similar to Homo sapiens vaccinia related kinase 1 (VRK1), mRNA OS=Homo sapiens OX=9606 PE=2 SV=1	0.001	3.015	4	1	1	1	1	396	45.4	8.91	2.49	1
FALSE	High	IsMasterProtein	P49915	GMP synthase [glutamine-hydrolyzing] OS=Homo sapiens OX=9606 GN=GMPS PE=1 SV=1	0.001	3.014	2	1	1	1	1	693	76.7	6.87	1.89	1
FALSE	High	IsMasterProtein	Q9Y6I4	Ubiquitin carboxyl-terminal hydrolase 3 OS=Homo sapiens OX=9606 GN=USP3 PE=1 SV=2	0.001	3.012	3	1	1	1	1	520	58.9	8.18	1.74	1
FALSE	High	IsMasterProtein	Q15019	Septin-2 OS=Homo sapiens OX=9606 GN=SEPT2 PE=1 SV=1	0.001	3.012	2	1	1	1	1	361	41.5	6.6	2.03	1
FALSE	High	IsMasterProtein	Q53HB9	DEAD (Asp-Glu-Ala-Asp) box polypeptide 56 variant (Fragment) OS=Homo sapiens OX=9606 PE=2 SV=1	0.001	3.011	3	1	1	1	1	547	61.5	9.26	2.91	1
FALSE	High	IsMasterProtein	P29317	Ephrin type-A receptor 2 OS=Homo sapiens OX=9606 GN=EPHA2 PE=1 SV=2	0.001	3.01	1	1	1	1	1	976	108.2	6.23	2.21	1
FALSE	High	IsMasterProtein	Q05682	Caldesmon OS=Homo sapiens OX=9606 GN=CALD1 PE=1 SV=3	0.001	3.01	1	1	1	1	1	793	93.2	5.66	1.81	1
FALSE	High	IsMasterProtein	A8K6Y2	Serine/threonine-protein phosphatase 2A 56 kDa regulatory subunit OS=Homo sapiens OX=9606 PE=2 SV=1	0.001	3.001	2	1	1	1	1	602	69.9	7.77	2.22	1
FALSE	High	IsMasterProtein	Q6NZY4	Zinc finger CCHC domain-containing protein 8 OS=Homo sapiens OX=9606 GN=ZCCHC8 PE=1 SV=2	0.001	3	1	1	1	1	1	707	78.5	4.87	1.99	1
FALSE	High	IsMasterProtein	O14910	Protein lin-7 homolog A OS=Homo sapiens OX=9606 GN=LIN7A PE=1 SV=2	0.001	2.985	4	1	1	1	1	233	26	8.72	2.01	1
FALSE	High	IsMasterProtein	Q9H7Z3	Protein NRDE2 homolog OS=Homo sapiens OX=9606 GN=NRDE2 PE=1 SV=3	0.001	2.968	2	1	1	1	1	1164	132.6	7.68	0	1
FALSE	High	IsMasterProtein	Q9NY12	H/ACA ribonucleoprotein complex subunit 1 OS=Homo sapiens OX=9606 GN=GAR1 PE=1 SV=1	0.001	2.95	4	1	1	1	1	217	22.3	10.92	2.55	1
FALSE	High	IsMasterProtein	A3RJH1	ATP-dependent RNA helicase DDX1 OS=Homo sapiens OX=9606 GN=DDX1 PE=2 SV=1	0.001	2.928	1	1	1	1	1	740	82.4	7.23	2.13	1
FALSE	High	IsMasterProtein	A0A024RAD5	Dolichyl-diphosphooligosaccharide--protein glycosyltransferase 48 kDa subunit OS=Homo sapiens OX=9606 GN=DDOST PE=3 SV=1	0.001	2.928	2	1	1	1	1	456	50.7	6.4	2.15	1
FALSE	High	IsMasterProtein	Q9BVI4	Nucleolar complex protein 4 homolog OS=Homo sapiens OX=9606 GN=NOC4L PE=1 SV=1	0.001	2.926	2	1	1	1	1	516	58.4	7.49	1.64	1
FALSE	High	IsMasterProtein	O60870	DNA/RNA-binding protein KIN17 OS=Homo sapiens OX=9606 GN=KIN PE=1 SV=2	0.001	2.91	3	1	1	1	1	393	45.3	8.95	3.46	1
FALSE	High	IsMasterProtein	Q96HA1	Nuclear envelope pore membrane protein POM 121 OS=Homo sapiens OX=9606 GN=POM121 PE=1 SV=2	0.001	2.907	1	1	1	1	1	1249	127.6	10.56	2.07	1
FALSE	High	IsMasterProtein	E5KNY5	Leucine-rich PPR-motif containing OS=Homo sapiens OX=9606 GN=LRPPRC PE=4 SV=1	0.001	2.896	1	1	1	1	1	1394	157.8	6.13	2.2	1
FALSE	High	IsMasterProtein	A0A024QZC1	CD2 antigen (Cytoplasmic tail) binding protein 2, isoform CRA_a OS=Homo sapiens OX=9606 GN=CD2BP2 PE=2 SV=1	0.001	2.896	3	1	1	1	1	341	37.6	4.61	2.53	1
FALSE	High	IsMasterProtein	J3KQN4	60S ribosomal protein L36a OS=Homo sapiens OX=9606 GN=RPL36A PE=1 SV=1	0.001	2.894	6	1	1	1	1	142	16.4	10.43	0	1
FALSE	High	IsMasterProtein	Q9BXW9	Fanconi anemia group D2 protein OS=Homo sapiens OX=9606 GN=FANCD2 PE=1 SV=2	0.001	2.894	1	1	1	1	1	1451	164	5.88	1.78	1
FALSE	High	IsMasterProtein	B2R7E8	cDNA, FLJ93412, highly similar to Homo sapiens replication protein A2, 32kDa (RPA2), mRNA OS=Homo sapiens OX=9606 PE=2 SV=1	0.001	2.892	3	1	1	1	1	270	29.2	6.15	2.16	1
FALSE	High	IsMasterProtein	A7BI36	p180/ribosome receptor OS=Homo sapiens OX=9606 GN=RRBP1 PE=2 SV=2	0.001	2.864	1	1	1	1	1	1540	165.6	8.97	1.92	1
FALSE	High	IsMasterProtein	Q9P0L0	Vesicle-associated membrane protein-associated protein A OS=Homo sapiens OX=9606 GN=VAPA PE=1 SV=3	0.001	2.862	5	1	1	1	1	249	27.9	8.62	2.12	1
FALSE	High	IsMasterProtein	Q9BTT4	Mediator of RNA polymerase II transcription subunit 10 OS=Homo sapiens OX=9606 GN=MED10 PE=1 SV=1	0.001	2.856	7	1	1	1	1	135	15.7	6.19	0	1
FALSE	High	IsMasterProtein	Q9NV56	MRG/MORF4L-binding protein OS=Homo sapiens OX=9606 GN=MRGBP PE=1 SV=1	0.001	2.846	7	1	1	1	1	204	22.4	5.83	2.37	1
FALSE	High	IsMasterProtein	A0A024R7E0	BTB (POZ) domain containing 14B, isoform CRA_a OS=Homo sapiens OX=9606 GN=BTBD14B PE=4 SV=1	0.001	2.846	2	1	1	1	1	527	57.2	5.74	1.69	1
FALSE	High	IsMasterProtein	A0A024R071	Nucleoporin 155kDa, isoform CRA_a OS=Homo sapiens OX=9606 GN=NUP155 PE=4 SV=1	0.001	2.838	1	1	1	1	1	1391	155.1	6.16	2.51	1
FALSE	High	IsMasterProtein	Q96EK4	THAP domain-containing protein 11 OS=Homo sapiens OX=9606 GN=THAP11 PE=1 SV=2	0.001	2.838	3	1	1	1	1	314	34.4	8.98	1.74	1
FALSE	High	IsMasterProtein	Q15652	Probable JmjC domain-containing histone demethylation protein 2C OS=Homo sapiens OX=9606 GN=JMJD1C PE=1 SV=2	0.001	2.833	0	1	1	1	1	2540	284.3	7.87	1.81	1
FALSE	High	IsMasterProtein	A0A087WYL7	Mediator of RNA polymerase II transcription subunit 6 OS=Homo sapiens OX=9606 GN=MED6 PE=1 SV=1	0.001	2.832	5	1	1	1	1	257	29.7	8.69	2.02	1
FALSE	High	IsMasterProtein	A0A024R644	Ceroid-lipofuscinosis neuronal protein 5 OS=Homo sapiens OX=9606 GN=CLN5 PE=1 SV=1	0.001	2.831	2	1	1	1	1	407	46.3	8.38	2.14	1
FALSE	High	IsMasterProtein	P50613	Cyclin-dependent kinase 7 OS=Homo sapiens OX=9606 GN=CDK7 PE=1 SV=1	0.001	2.822	3	1	1	1	1	346	39	8.47	0	1
FALSE	High	IsMasterProtein	Q86Y07	Serine/threonine-protein kinase VRK2 OS=Homo sapiens OX=9606 GN=VRK2 PE=1 SV=3	0.001	2.798	2	1	1	1	1	508	58.1	8.84	1.93	1
FALSE	High	IsMasterProtein	P78345	Ribonuclease P protein subunit p38 OS=Homo sapiens OX=9606 GN=RPP38 PE=1 SV=2	0.001	2.796	4	1	1	1	1	283	31.8	9.92	2.26	1
FALSE	High	IsMasterProtein	Q15061	WD repeat-containing protein 43 OS=Homo sapiens OX=9606 GN=WDR43 PE=1 SV=3	0.001	2.795	1	1	1	1	1	677	74.8	5.57	2.48	1
FALSE	High	IsMasterProtein	B5BUD2	Replication factor C 2 isoform 1 (Fragment) OS=Homo sapiens OX=9606 GN=RFC2 PE=2 SV=1	0.001	2.792	2	1	1	1	1	354	39.2	6.44	0	1
FALSE	High	IsMasterProtein	Q96JM3	Chromosome alignment-maintaining phosphoprotein 1 OS=Homo sapiens OX=9606 GN=CHAMP1 PE=1 SV=2	0.001	2.784	1	1	1	1	1	812	89	8.44	2.28	1
FALSE	High	IsMasterProtein	A8K946	mRNA cap guanine-N7 methyltransferase OS=Homo sapiens OX=9606 PE=2 SV=1	0.001	2.779	2	1	1	1	1	504	57.7	7.69	2	1
FALSE	High	IsMasterProtein	H0YB34	2-iminobutanoate/2-iminopropanoate deaminase (Fragment) OS=Homo sapiens OX=9606 GN=RIDA PE=1 SV=1	0.001	2.777	7	1	1	1	1	148	16	7.39	2.5	1
FALSE	High	IsMasterProtein	Q9NQS7	Inner centromere protein OS=Homo sapiens OX=9606 GN=INCENP PE=1 SV=3	0.001	2.775	1	1	1	1	1	918	105.4	9.44	1.72	1
FALSE	High	IsMasterProtein	A8KAM9	Peptidyl-prolyl cis-trans isomerase E OS=Homo sapiens OX=9606 PE=2 SV=1	0.001	2.769	9	1	1	1	1	301	33.4	5.48	2.3	1
FALSE	High	IsMasterProtein	Q8IY81	pre-rRNA processing protein FTSJ3 OS=Homo sapiens OX=9606 GN=FTSJ3 PE=1 SV=2	0.001	2.765	1	1	1	1	1	847	96.5	8.4	2.08	1
FALSE	High	IsMasterProtein	Q93074	Mediator of RNA polymerase II transcription subunit 12 OS=Homo sapiens OX=9606 GN=MED12 PE=1 SV=4	0.001	2.76	1	1	1	1	1	2177	242.9	7.05	1.69	1
FALSE	High	IsMasterProtein	Q9NVU7	Protein SDA1 homolog OS=Homo sapiens OX=9606 GN=SDAD1 PE=1 SV=3	0.001	2.758	3	2	2	2	1	687	79.8	9.25	0	2
FALSE	High	IsMasterProtein	F8WCF6	Actin-related protein 2/3 complex subunit 4 OS=Homo sapiens OX=9606 GN=ARPC4-TTLL3 PE=3 SV=1	0.001	2.756	4	1	1	1	1	181	21	8.76	0	1
FALSE	High	IsMasterProtein	Q9UIG0	Tyrosine-protein kinase BAZ1B OS=Homo sapiens OX=9606 GN=BAZ1B PE=1 SV=2	0.001	2.751	1	1	1	1	1	1483	170.8	8.48	2.37	1
FALSE	High	IsMasterProtein	B2RAI2	cDNA, FLJ94931, highly similar to Homo sapiens zinc finger protein 148 (pHZ-52) (ZNF148), mRNA OS=Homo sapiens OX=9606 PE=2 SV=1	0.001	2.747	1	1	1	1	1	794	88.9	6.48	1.78	1
FALSE	High	IsMasterProtein	A0A2R8YFA9	[F-actin]-monooxygenase MICAL2 OS=Homo sapiens OX=9606 GN=MICAL2 PE=4 SV=1	0.001	2.744	1	1	1	1	1	1957	218.9	8.34	0	1
FALSE	High	IsMasterProtein	Q15334	Lethal(2) giant larvae protein homolog 1 OS=Homo sapiens OX=9606 GN=LLGL1 PE=1 SV=3	0.001	2.74	1	1	1	1	1	1064	115.3	6.29	1.83	1
FALSE	High	IsMasterProtein	Q59G98	TIA1 protein variant (Fragment) OS=Homo sapiens OX=9606 PE=4 SV=1	0.001	2.73	4	2	2	2	1	464	51.3	7.83	3.98	2
FALSE	High	IsMasterProtein	A0A024R8D4	Mitochondrial ribosomal protein S2, isoform CRA_a OS=Homo sapiens OX=9606 GN=MRPS2 PE=3 SV=1	0.001	2.721	3	1	1	1	1	319	35.5	8.94	1.86	1
FALSE	High	IsMasterProtein	A8K6T5	cDNA FLJ75144, highly similar to Homo sapiens ash2 (absent, small, or homeotic)-like (ASH2L), mRNA OS=Homo sapiens OX=9606 PE=2 SV=1	0.001	2.71	1	1	1	1	1	628	68.7	5.69	0	1
FALSE	High	IsMasterProtein	Q86U86	Protein polybromo-1 OS=Homo sapiens OX=9606 GN=PBRM1 PE=1 SV=1	0.001	2.704	0	1	1	1	1	1689	192.8	6.89	1.7	1
FALSE	High	IsMasterProtein	Q9Y2P8	RNA 3'-terminal phosphate cyclase-like protein OS=Homo sapiens OX=9606 GN=RCL1 PE=1 SV=3	0.001	2.703	4	1	1	1	1	373	40.8	9.26	2	1
FALSE	High	IsMasterProtein	Q96F07	Cytoplasmic FMR1-interacting protein 2 OS=Homo sapiens OX=9606 GN=CYFIP2 PE=1 SV=2	0.001	2.695	1	1	1	1	1	1278	148.3	7.31	2.53	1
FALSE	High	IsMasterProtein	Q8NBX0	Saccharopine dehydrogenase-like oxidoreductase OS=Homo sapiens OX=9606 GN=SCCPDH PE=1 SV=1	0.001	2.667	2	1	1	1	1	429	47.1	9.14	1.7	1
FALSE	High	IsMasterProtein	E7EPK1	Septin-7 OS=Homo sapiens OX=9606 GN=SEPT7 PE=1 SV=2	0.001	2.665	2	1	1	1	1	437	50.7	8.63	2.14	1
FALSE	High	IsMasterProtein	A0A024R3Q6	F-box protein 28, isoform CRA_a OS=Homo sapiens OX=9606 GN=FBXO28 PE=4 SV=1	0.001	2.663	3	1	1	1	1	368	41.1	9.55	2.19	1
FALSE	High	IsMasterProtein	H9ZYJ1	Negative elongation factor E OS=Homo sapiens OX=9606 GN=NELF-E PE=2 SV=1	0.001	2.652	4	1	1	1	1	380	43.2	9.17	0	1
FALSE	High	IsMasterProtein	I3L504	Eukaryotic translation initiation factor 5A-1 OS=Homo sapiens OX=9606 GN=EIF5A PE=1 SV=1	0.001	2.65	10	2	2	2	1	186	20.5	5.25	1.92	2
FALSE	High	IsMasterProtein	Q15392	Delta(24)-sterol reductase OS=Homo sapiens OX=9606 GN=DHCR24 PE=1 SV=2	0.001	2.649	2	1	1	1	1	516	60.1	8.16	1.76	1
FALSE	High	IsMasterProtein	O00267	Transcription elongation factor SPT5 OS=Homo sapiens OX=9606 GN=SUPT5H PE=1 SV=1	0.001	2.625	2	2	2	2	1	1087	120.9	5.06	0	2
FALSE	High	IsMasterProtein	Q59FI9	Ribosomal protein L12 variant (Fragment) OS=Homo sapiens OX=9606 PE=2 SV=1	0.001	2.609	5	1	1	1	1	197	21.5	10.1	2.12	1
FALSE	High	IsMasterProtein	A0A024R774	Nuclear respiratory factor 1, isoform CRA_b OS=Homo sapiens OX=9606 GN=NRF1 PE=4 SV=1	0.001	2.607	2	1	1	1	1	522	55.6	5.16	2.61	1
FALSE	High	IsMasterProtein	Q12788	Transducin beta-like protein 3 OS=Homo sapiens OX=9606 GN=TBL3 PE=1 SV=2	0.001	2.602	2	2	2	2	1	808	89	6.9	0	2
FALSE	High	IsMasterProtein	B5BU01	Eukaryotic translation initiation factor 2 beta OS=Homo sapiens OX=9606 GN=EIF2S2 PE=2 SV=1	0.001	2.601	4	1	1	1	1	333	38.3	5.94	2.11	1
FALSE	High	IsMasterProtein	H3BN98	Uncharacterized protein (Fragment) OS=Homo sapiens OX=9606 PE=4 SV=2	0.001	2.6	4	1	1	1	1	237	27.2	9.55	2.57	1
FALSE	High	IsMasterProtein	Q8WXH0	Nesprin-2 OS=Homo sapiens OX=9606 GN=SYNE2 PE=1 SV=3	0.001	2.597	0	1	1	1	1	6885	795.9	5.36	0	1
FALSE	High	IsMasterProtein	A0A024RE04	Uncharacterized protein OS=Homo sapiens OX=9606 GN=RP11-98F14.6 PE=4 SV=1	0.001	2.594	3	2	2	2	1	453	52.1	8.47	0	2
FALSE	High	IsMasterProtein	Q9UFW8	CGG triplet repeat-binding protein 1 OS=Homo sapiens OX=9606 GN=CGGBP1 PE=1 SV=2	0.001	2.592	6	1	1	1	1	167	18.8	8.95	1.6	1
FALSE	High	IsMasterProtein	A0A0J9YXC7	LIM and senescent cell antigen-like-containing domain protein OS=Homo sapiens OX=9606 GN=LIMS4 PE=1 SV=1	0.001	2.573	3	1	1	1	1	398	45.7	7.88	2.53	1
FALSE	High	IsMasterProtein	Q9NPA8	Transcription and mRNA export factor ENY2 OS=Homo sapiens OX=9606 GN=ENY2 PE=1 SV=1	0.001	2.561	9	1	1	1	1	101	11.5	9.33	1.82	1
FALSE	High	IsMasterProtein	Q01167	Forkhead box protein K2 OS=Homo sapiens OX=9606 GN=FOXK2 PE=1 SV=3	0.001	2.558	1	1	1	1	1	660	69	9.54	0	1
FALSE	High	IsMasterProtein	Q9H6F5	Coiled-coil domain-containing protein 86 OS=Homo sapiens OX=9606 GN=CCDC86 PE=1 SV=1	0.001	2.535	3	1	1	1	1	360	40.2	10.33	0	1
FALSE	High	IsMasterProtein	A0A024R6R1	SHC SH2-domain binding protein 1, isoform CRA_a OS=Homo sapiens OX=9606 GN=SHCBP1 PE=4 SV=1	0.001	2.528	1	1	1	1	1	672	75.6	4.75	1.81	1
FALSE	High	IsMasterProtein	Q5D862	Filaggrin-2 OS=Homo sapiens OX=9606 GN=FLG2 PE=1 SV=1	0.001	2.509	1	1	1	1	1	2391	247.9	8.31	1.93	1
FALSE	High	IsMasterProtein	Q4LE58	eIF4G1 variant protein (Fragment) OS=Homo sapiens OX=9606 GN=EIF4G1 variant protein PE=2 SV=1	0.001	2.494	1	1	1	1	1	1624	178	5.31	0	1
FALSE	High	IsMasterProtein	Q13823	Nucleolar GTP-binding protein 2 OS=Homo sapiens OX=9606 GN=GNL2 PE=1 SV=1	0.001	2.454	1	1	1	1	1	731	83.6	9.25	1.94	1
FALSE	High	IsMasterProtein	Q9UPT8	Zinc finger CCCH domain-containing protein 4 OS=Homo sapiens OX=9606 GN=ZC3H4 PE=1 SV=3	0.001	2.436	1	1	1	1	1	1303	140.2	6.27	1.9	1
FALSE	High	IsMasterProtein	Q9NRN7	L-aminoadipate-semialdehyde dehydrogenase-phosphopantetheinyl transferase OS=Homo sapiens OX=9606 GN=AASDHPPT PE=1 SV=2	0.001	2.426	5	1	1	1	1	309	35.8	6.8	2.13	1
FALSE	High	IsMasterProtein	Q99549	M-phase phosphoprotein 8 OS=Homo sapiens OX=9606 GN=MPHOSPH8 PE=1 SV=2	0.001	2.403	1	1	1	1	1	860	97.1	6.06	1.62	1
FALSE	High	IsMasterProtein	Q8N1G1	RNA exonuclease 1 homolog OS=Homo sapiens OX=9606 GN=REXO1 PE=1 SV=3	0.001	2.395	1	1	1	1	1	1221	131.4	8.95	0	1
FALSE	High	IsMasterProtein	P05023	Sodium/potassium-transporting ATPase subunit alpha-1 OS=Homo sapiens OX=9606 GN=ATP1A1 PE=1 SV=1	0.001	2.393	1	1	1	1	1	1023	112.8	5.49	2.33	1
FALSE	High	IsMasterProtein	P55786	Puromycin-sensitive aminopeptidase OS=Homo sapiens OX=9606 GN=NPEPPS PE=1 SV=2	0.001	2.366	1	1	1	1	1	919	103.2	5.72	0	1
FALSE	High	IsMasterProtein	Q9H2U1	ATP-dependent RNA helicase DHX36 OS=Homo sapiens OX=9606 GN=DHX36 PE=1 SV=2	0.001	2.343	1	1	1	1	1	1008	114.7	7.68	2.11	1
FALSE	High	IsMasterProtein	A0A0S2Q0B1	AT-rich interactive domain-containing protein 1A OS=Homo sapiens OX=9606 GN=ARID1A PE=4 SV=1	0.001	2.329	0	1	1	1	1	2285	241.9	6.7	1.79	1
FALSE	High	IsMasterProtein	Q9UHB9	Signal recognition particle subunit SRP68 OS=Homo sapiens OX=9606 GN=SRP68 PE=1 SV=2	0.001	2.327	1	1	1	1	1	627	70.7	8.56	0	1
FALSE	High	IsMasterProtein	Q9BU23	Lipase maturation factor 2 OS=Homo sapiens OX=9606 GN=LMF2 PE=1 SV=2	0.001	2.299	1	1	1	1	1	707	79.6	10.1	1.72	1
FALSE	High	IsMasterProtein	A0A090N7Y0	Centaurin, gamma 3 OS=Homo sapiens OX=9606 GN=CENTG3 PE=4 SV=1	0.001	2.298	1	1	1	1	1	875	95	7.97	2.65	1
FALSE	High	IsMasterProtein	P51648	Fatty aldehyde dehydrogenase OS=Homo sapiens OX=9606 GN=ALDH3A2 PE=1 SV=1	0.001	2.296	2	1	1	1	1	485	54.8	7.88	2.32	1
FALSE	High	IsMasterProtein	B4E1U9	cDNA FLJ54776, highly similar to Cell division control protein 42 homolog OS=Homo sapiens OX=9606 PE=2 SV=1	0.001	2.295	4	1	1	1	1	236	26.5	7.59	0	1
FALSE	High	IsMasterProtein	D3DTX6	Neurabin-2 OS=Homo sapiens OX=9606 GN=PPP1R9B PE=1 SV=1	0.001	2.287	2	1	1	1	1	817	89.3	4.97	1.9	1
FALSE	High	IsMasterProtein	Q9H6R4	Nucleolar protein 6 OS=Homo sapiens OX=9606 GN=NOL6 PE=1 SV=2	0.001	2.249	1	1	1	1	1	1146	127.5	7.64	2.34	1
FALSE	High	IsMasterProtein	Q8N5K1	CDGSH iron-sulfur domain-containing protein 2 OS=Homo sapiens OX=9606 GN=CISD2 PE=1 SV=1	0.001	2.229	9	1	1	1	1	135	15.3	9.61	1.79	1
FALSE	High	IsMasterProtein	Q16513	Serine/threonine-protein kinase N2 OS=Homo sapiens OX=9606 GN=PKN2 PE=1 SV=1	0.001	2.228	1	1	1	1	1	984	112	6.3	1.96	1
FALSE	High	IsMasterProtein	A0A024R7V4	Proenkephalin, isoform CRA_a OS=Homo sapiens OX=9606 GN=PENK PE=3 SV=1	0.001	2.224	5	1	1	1	1	267	30.8	5.53	0	1
FALSE	High	IsMasterProtein	H0YHG0	Uncharacterized protein (Fragment) OS=Homo sapiens OX=9606 PE=1 SV=1	0.001	2.223	2	1	1	1	1	523	59.1	8.59	0	1
FALSE	High	IsMasterProtein	A0A024RDE5	Ras-GTPase activating protein SH3 domain-binding protein 2, isoform CRA_a OS=Homo sapiens OX=9606 GN=G3BP2 PE=4 SV=1	0.002	2.194	3	1	1	1	1	482	54.1	5.55	2.03	1
FALSE	High	IsMasterProtein	A8K3Z5	Nucleoporin NUP53 OS=Homo sapiens OX=9606 PE=2 SV=1	0.002	2.19	4	1	1	1	1	326	34.8	9.36	2.36	1
FALSE	High	IsMasterProtein	W5S2M5	Type 1 PAX3-MAML3 fusion protein (Fragment) OS=Homo sapiens OX=9606 PE=2 SV=1	0.002	2.173	9	1	1	1	1	185	20.3	8.88	0	1
FALSE	High	IsMasterProtein	A0A0D9SGE8	PHD finger protein 6 OS=Homo sapiens OX=9606 GN=PHF6 PE=1 SV=1	0.002	2.172	5	1	1	1	1	366	41.3	8.68	0	1
FALSE	High	IsMasterProtein	B2R5H5	cDNA, FLJ92476, highly similar to Homo sapiens LSM3 homolog, U6 small nuclear RNA associated (S. cerevisiae) (LSM3), mRNA OS=Homo sapiens OX=9606 PE=2 SV=1	0.002	2.165	12	1	1	1	1	102	11.8	4.7	1.75	1
FALSE	High	IsMasterProtein	Q6IEG0	U11/U12 small nuclear ribonucleoprotein 48 kDa protein OS=Homo sapiens OX=9606 GN=SNRNP48 PE=1 SV=2	0.002	2.163	2	1	1	1	1	339	39.9	6.95	2.01	1
FALSE	High	IsMasterProtein	P54727	UV excision repair protein RAD23 homolog B OS=Homo sapiens OX=9606 GN=RAD23B PE=1 SV=1	0.002	2.161	2	1	1	1	1	409	43.1	4.84	0	1
FALSE	High	IsMasterProtein	A0A024RDL1	Chaperonin containing TCP1, subunit 6A (Zeta 1), isoform CRA_a OS=Homo sapiens OX=9606 GN=CCT6A PE=3 SV=1	0.002	2.143	2	1	1	1	1	531	58	6.68	0	1
FALSE	High	IsMasterProtein	P46934	E3 ubiquitin-protein ligase NEDD4 OS=Homo sapiens OX=9606 GN=NEDD4 PE=1 SV=4	0.002	2.14	1	1	1	1	1	1319	149	6.58	1.71	1
FALSE	High	IsMasterProtein	B4DJL6	Integrator complex subunit 14 OS=Homo sapiens OX=9606 GN=INTS14 PE=1 SV=1	0.002	2.14	2	1	1	1	1	554	61.3	5.15	0	1
FALSE	High	IsMasterProtein	A0A286YEX4	Nuclear factor 1 OS=Homo sapiens OX=9606 GN=NFIC PE=1 SV=1	0.002	2.134	3	1	1	1	1	530	58.2	8.38	0	1
FALSE	High	IsMasterProtein	P12004	Proliferating cell nuclear antigen OS=Homo sapiens OX=9606 GN=PCNA PE=1 SV=1	0.002	2.09	3	1	1	1	1	261	28.8	4.69	0	1
FALSE	High	IsMasterProtein	M0QYZ2	AP complex subunit sigma OS=Homo sapiens OX=9606 GN=AP2S1 PE=1 SV=1	0.002	2.089	4	1	1	1	1	158	18.9	7.81	1.68	1
FALSE	High	IsMasterProtein	A0A024R3R1	AT rich interactive domain 4B (RBP1-like), isoform CRA_d OS=Homo sapiens OX=9606 GN=ARID4B PE=4 SV=1	0.002	2.086	1	1	1	1	1	1312	147.7	5.12	0	1
FALSE	High	IsMasterProtein	Q9HAJ7	Histone deacetylase complex subunit SAP30L OS=Homo sapiens OX=9606 GN=SAP30L PE=1 SV=1	0.002	2.082	5	1	1	1	1	183	20.9	9.36	2.17	1
FALSE	High	IsMasterProtein	A8K1D2	cDNA FLJ76601, highly similar to Homo sapiens LIM and SH3 protein 1 (LASP1), mRNA OS=Homo sapiens OX=9606 PE=2 SV=1	0.002	2.068	5	1	1	1	1	261	29.6	7.37	2.5	1
FALSE	High	IsMasterProtein	Q9UJX3	Anaphase-promoting complex subunit 7 OS=Homo sapiens OX=9606 GN=ANAPC7 PE=1 SV=4	0.004	2.043	2	1	1	1	1	599	66.8	5.64	1.91	1
FALSE	High	IsMasterProtein	D9HTE9	Plasma membrane citrate carrier OS=Homo sapiens OX=9606 GN=SLC25A1 PE=2 SV=1	0.004	2.043	3	1	1	1	1	318	35	9.99	0	1
FALSE	High	IsMasterProtein	J9R021	Eukaryotic translation initiation factor 3 subunit A OS=Homo sapiens OX=9606 GN=eIF3a PE=2 SV=1	0.004	2.037	1	1	1	1	1	1382	166.4	6.79	1.72	1
FALSE	High	IsMasterProtein	P63272	Transcription elongation factor SPT4 OS=Homo sapiens OX=9606 GN=SUPT4H1 PE=1 SV=1	0.004	2.026	14	1	1	1	1	117	13.2	8.06	1.99	1
FALSE	High	IsMasterProtein	F1T0L5	ATP-dependent RNA helicase DDX51 OS=Homo sapiens OX=9606 GN=DDX51 PE=2 SV=1	0.004	2.019	1	1	1	1	1	666	72.4	8.16	2.07	1
FALSE	High	IsMasterProtein	O43818	U3 small nucleolar RNA-interacting protein 2 OS=Homo sapiens OX=9606 GN=RRP9 PE=1 SV=1	0.004	2.014	1	1	1	1	1	475	51.8	7.85	0	1
FALSE	High	IsMasterProtein	A0A0B4J2E5	Uncharacterized protein OS=Homo sapiens OX=9606 GN=LOC102724159 PE=1 SV=1	0.004	2.01	1	1	1	1	1	919	102.4	6.2	1.73	1
FALSE	High	IsMasterProtein	Q8WY22	BRI3-binding protein OS=Homo sapiens OX=9606 GN=BRI3BP PE=1 SV=1	0.005	2.007	3	1	1	1	1	251	27.8	9.44	0	1
FALSE	High	IsMasterProtein	Q7Z7L1	Schlafen family member 11 OS=Homo sapiens OX=9606 GN=SLFN11 PE=1 SV=2	0.005	2.004	1	1	1	1	1	901	102.8	7.77	1.8	1
FALSE	High	IsMasterProtein	B7Z6L0	Annexin OS=Homo sapiens OX=9606 PE=2 SV=1	0.005	1.997	1	1	1	1	1	605	65.6	8.27	0	1
FALSE	High	IsMasterProtein	Q9UJX2	Cell division cycle protein 23 homolog OS=Homo sapiens OX=9606 GN=CDC23 PE=1 SV=3	0.005	1.984	1	1	1	1	1	597	68.8	7.02	0	1
FALSE	High	IsMasterProtein	Q8NEM7	Transcription factor SPT20 homolog OS=Homo sapiens OX=9606 GN=SUPT20H PE=1 SV=2	0.005	1.983	1	1	1	1	1	779	85.7	8.48	0	1
FALSE	High	IsMasterProtein	B2RWN5	HEAT repeat containing 1 OS=Homo sapiens OX=9606 GN=HEATR1 PE=2 SV=1	0.005	1.973	1	1	1	1	1	2144	242.1	6.55	1.85	1
FALSE	High	IsMasterProtein	Q9P0U4	CXXC-type zinc finger protein 1 OS=Homo sapiens OX=9606 GN=CXXC1 PE=1 SV=2	0.005	1.973	2	1	1	1	1	656	75.7	8.24	2.67	1
FALSE	High	IsMasterProtein	Q9BYW2	Histone-lysine N-methyltransferase SETD2 OS=Homo sapiens OX=9606 GN=SETD2 PE=1 SV=3	0.005	1.969	0	1	1	1	1	2564	287.4	6.14	0	1
FALSE	High	IsMasterProtein	A0A024R7B0	Testicular tissue protein Li 217 OS=Homo sapiens OX=9606 GN=UBL5 PE=2 SV=1	0.005	1.967	12	1	1	1	1	73	8.5	8.44	0	1
FALSE	High	IsMasterProtein	A0A2P9AM16	Choline dehydrogenase OS=Homo sapiens OX=9606 GN=betA PE=3 SV=1	0.005	1.967	2	1	1	1	1	550	60.4	8.59	1.6	1
FALSE	High	IsMasterProtein	O00622	Protein CYR61 OS=Homo sapiens OX=9606 GN=CYR61 PE=1 SV=1	0.005	1.962	3	1	1	1	1	381	42	8.21	2.4	1
FALSE	High	IsMasterProtein	Q8IZQ5	Selenoprotein H OS=Homo sapiens OX=9606 GN=SELENOH PE=1 SV=2	0.005	1.961	7	1	1	1	1	122	13.4	9.74	2.08	1
FALSE	High	IsMasterProtein	B3KNJ3	cDNA FLJ14684 fis, clone NT2RP2004933, highly similar to Death-associated protein kinase 3 (EC 2.7.11.1) OS=Homo sapiens OX=9606 PE=2 SV=1	0.005	1.94	2	1	1	1	1	454	52.5	6.89	1.61	1
FALSE	High	IsMasterProtein	E7EVA0	Microtubule-associated protein OS=Homo sapiens OX=9606 GN=MAP4 PE=1 SV=1	0.005	1.936	1	1	1	1	1	2297	245.3	6.23	1.87	1
FALSE	High	IsMasterProtein	Q9HC52	Chromobox protein homolog 8 OS=Homo sapiens OX=9606 GN=CBX8 PE=1 SV=3	0.005	1.924	2	1	1	1	1	389	43.4	9.91	1.76	1
FALSE	High	IsMasterProtein	Q5SNT2	Transmembrane protein 201 OS=Homo sapiens OX=9606 GN=TMEM201 PE=1 SV=1	0.005	1.886	1	1	1	1	1	666	72.2	9.22	2.5	1
FALSE	High	IsMasterProtein	Q5H9N4	Uncharacterized protein DKFZp686L20222 OS=Homo sapiens OX=9606 GN=DKFZp686L20222 PE=3 SV=1	0.005	1.88	3	1	1	1	1	303	34.8	8.95	2	1
FALSE	High	IsMasterProtein	P05413	Fatty acid-binding protein, heart OS=Homo sapiens OX=9606 GN=FABP3 PE=1 SV=4	0.005	1.872	5	1	1	1	1	133	14.8	6.8	0	1
FALSE	High	IsMasterProtein	Q14684	Ribosomal RNA processing protein 1 homolog B OS=Homo sapiens OX=9606 GN=RRP1B PE=1 SV=3	0.005	1.859	1	1	1	1	1	758	84.4	9.76	2.09	1
FALSE	High	IsMasterProtein	Q5HYL6	Uncharacterized protein DKFZp686E1899 OS=Homo sapiens OX=9606 GN=DKFZp686E1899 PE=2 SV=1	0.005	1.838	3	1	1	1	1	352	39.5	5.19	0	1
FALSE	High	IsMasterProtein	E9PAU2	Ribonucleoprotein PTB-binding 1 OS=Homo sapiens OX=9606 GN=RAVER1 PE=1 SV=1	0.005	1.832	2	1	1	1	1	756	79.5	8.92	1.64	1
FALSE	High	IsMasterProtein	Q9H944	Mediator of RNA polymerase II transcription subunit 20 OS=Homo sapiens OX=9606 GN=MED20 PE=1 SV=1	0.005	1.829	5	1	1	1	1	212	23.2	6.87	2.14	1
FALSE	High	IsMasterProtein	O15014	Zinc finger protein 609 OS=Homo sapiens OX=9606 GN=ZNF609 PE=1 SV=2	0.006	1.808	1	1	1	1	1	1411	151.1	8.03	1.9	1
FALSE	High	IsMasterProtein	D6W625	Chromatin assembly factor 1, subunit A (P150), isoform CRA_a OS=Homo sapiens OX=9606 GN=CHAF1A PE=4 SV=1	0.006	1.8	1	1	1	1	1	956	106.9	5.94	1.93	1
FALSE	High	IsMasterProtein	A0A024RD36	Ribosomal protein L7-like 1, isoform CRA_b OS=Homo sapiens OX=9606 GN=RPL7L1 PE=4 SV=1	0.007	1.788	4	1	1	1	1	255	29.7	10.52	0	1
FALSE	High	IsMasterProtein	P18085	ADP-ribosylation factor 4 OS=Homo sapiens OX=9606 GN=ARF4 PE=1 SV=3	0.007	1.788	4	1	1	1	1	180	20.5	7.14	2.01	1
FALSE	High	IsMasterProtein	O95470	Sphingosine-1-phosphate lyase 1 OS=Homo sapiens OX=9606 GN=SGPL1 PE=1 SV=3	0.007	1.786	1	1	1	1	1	568	63.5	9.16	0	1
FALSE	High	IsMasterProtein	A8K6Q4	cDNA FLJ76888, highly similar to Homo sapiens RNA binding motif protein 6 (RBM6), mRNA OS=Homo sapiens OX=9606 PE=2 SV=1	0.008	1.785	1	1	1	1	1	1123	128.5	6.32	0	1
FALSE	High	IsMasterProtein	Q9UKL3	CASP8-associated protein 2 OS=Homo sapiens OX=9606 GN=CASP8AP2 PE=1 SV=1	0.008	1.785	1	1	1	1	1	1982	222.5	6.58	0	1
FALSE	High	IsMasterProtein	Q9NXX6	Non-structural maintenance of chromosomes element 4 homolog A OS=Homo sapiens OX=9606 GN=NSMCE4A PE=1 SV=2	0.008	1.781	2	1	1	1	1	385	44.3	5.38	0	1
FALSE	High	IsMasterProtein	Q9ULX9	Transcription factor MafF OS=Homo sapiens OX=9606 GN=MAFF PE=1 SV=2	0.008	1.778	4	1	1	1	1	164	17.7	9.8	2	1
FALSE	High	IsMasterProtein	Q16643	Drebrin OS=Homo sapiens OX=9606 GN=DBN1 PE=1 SV=4	0.009	1.75	1	1	1	1	1	649	71.4	4.45	0	1
FALSE	High	IsMasterProtein	Q00577	Transcriptional activator protein Pur-alpha OS=Homo sapiens OX=9606 GN=PURA PE=1 SV=2	0.009	1.741	3	1	1	1	1	322	34.9	6.44	0	1
FALSE	High	IsMasterProtein	B5MBX0	Sororin OS=Homo sapiens OX=9606 GN=CDCA5 PE=1 SV=1	0.009	1.739	5	1	1	1	1	307	33.7	9.64	1.64	1
FALSE	High	IsMasterProtein	Q9H4L4	Sentrin-specific protease 3 OS=Homo sapiens OX=9606 GN=SENP3 PE=1 SV=2	0.009	1.736	2	1	1	1	1	574	65	8.56	1.75	1
FALSE	High	IsMasterProtein	Q7KZ85	Transcription elongation factor SPT6 OS=Homo sapiens OX=9606 GN=SUPT6H PE=1 SV=2	0.008	1.73	0	1	1	1	1	1726	198.9	4.91	0	1
FALSE	High	IsMasterProtein	Q8IWA0	WD repeat-containing protein 75 OS=Homo sapiens OX=9606 GN=WDR75 PE=1 SV=1	0.008	1.717	1	1	1	1	1	830	94.4	5.96	0	1
FALSE	High	IsMasterProtein	Q9NXE4	Sphingomyelin phosphodiesterase 4 OS=Homo sapiens OX=9606 GN=SMPD4 PE=1 SV=3	0.008	1.713	1	1	1	1	1	866	97.7	8.27	1.94	1
FALSE	High	IsMasterProtein	P09382	Galectin-1 OS=Homo sapiens OX=9606 GN=LGALS1 PE=1 SV=2	0.008	1.71	6	1	1	1	1	135	14.7	5.5	1.75	1
FALSE	High	IsMasterProtein	Q8N556	Actin filament-associated protein 1 OS=Homo sapiens OX=9606 GN=AFAP1 PE=1 SV=2	0.008	1.709	1	1	1	1	1	730	80.7	8.68	2.29	1
FALSE	High	IsMasterProtein	A0A024R7R0	Receptor associated protein 80, isoform CRA_c OS=Homo sapiens OX=9606 GN=RAP80 PE=4 SV=1	0.008	1.691	2	1	1	1	1	719	79.7	5.45	0	1
FALSE	High	IsMasterProtein	Q05BQ5	MBT domain-containing protein 1 OS=Homo sapiens OX=9606 GN=MBTD1 PE=1 SV=2	0.009	1.679	2	1	1	1	1	628	70.5	7.77	0	1
FALSE	High	IsMasterProtein	B4DL07	cDNA FLJ53353, highly similar to ATP-binding cassette sub-family D member 3 OS=Homo sapiens OX=9606 PE=2 SV=1	0.009	1.673	1	1	1	1	1	683	78.4	9.11	0	1
FALSE	High	IsMasterProtein	Q5BJF2	Sigma intracellular receptor 2 OS=Homo sapiens OX=9606 GN=TMEM97 PE=1 SV=1	0.009	1.659	5	1	1	1	1	176	20.8	9.38	1.63	1
FALSE	High	IsMasterProtein	A8K3C3	T-complex protein 1 subunit delta OS=Homo sapiens OX=9606 PE=2 SV=1	0.009	1.653	1	1	1	1	1	539	57.9	7.83	0	1
FALSE	High	IsMasterProtein	Q9NUQ6	SPATS2-like protein OS=Homo sapiens OX=9606 GN=SPATS2L PE=1 SV=2	0.009	1.653	2	1	1	1	1	558	61.7	9.64	0	1
FALSE	High	IsMasterProtein	Q9BTX1	Nucleoporin NDC1 OS=Homo sapiens OX=9606 GN=NDC1 PE=1 SV=2	0.009	1.653	2	1	1	1	1	674	76.3	9.09	0	1
FALSE	High	IsMasterProtein	B7Z6F7	cDNA FLJ61705, highly similar to Symplekin OS=Homo sapiens OX=9606 PE=2 SV=1	0.009	1.652	1	1	1	1	1	1274	141	6.13	0	1
FALSE	High	IsMasterProtein	A0A2P9AVW1	DNA mismatch repair protein MutL OS=Homo sapiens OX=9606 GN=mutL PE=3 SV=1	0.009	1.648	1	1	1	1	1	639	67.7	6.19	1.83	1
FALSE	High	IsMasterProtein	P33316	Deoxyuridine 5'-triphosphate nucleotidohydrolase, mitochondrial OS=Homo sapiens OX=9606 GN=DUT PE=1 SV=4	0.009	1.646	4	1	1	1	1	252	26.5	9.36	1.72	1
FALSE	High	IsMasterProtein	B8ZZN6	Small ubiquitin-related modifier 1 OS=Homo sapiens OX=9606 GN=SUMO1 PE=1 SV=1	0.009	1.643	5	1	1	1	1	146	16.6	6.2	1.96	1
FALSE	High	IsMasterProtein	Q1RMC5	Claspin homolog (Xenopus laevis) OS=Homo sapiens OX=9606 GN=CLSPN PE=2 SV=1	0.009	1.643	1	1	1	1	1	1339	150.9	4.83	0	1
FALSE	High	IsMasterProtein	Q53T99	Ribosome biogenesis protein WDR12 OS=Homo sapiens OX=9606 GN=WDR12 PE=2 SV=1	0.009	1.642	2	1	1	1	1	423	47.7	5.9	0	1
FALSE	High	IsMasterProtein	Q9BXY0	Protein MAK16 homolog OS=Homo sapiens OX=9606 GN=MAK16 PE=1 SV=2	0.009	1.634	2	1	1	1	1	300	35.3	5.38	0	1
FALSE	High	IsMasterProtein	P42695	Condensin-2 complex subunit D3 OS=Homo sapiens OX=9606 GN=NCAPD3 PE=1 SV=2	0.009	1.627	0	1	1	1	1	1498	168.8	7.5	0	1
FALSE	High	IsMasterProtein	Q9H329	Band 4.1-like protein 4B OS=Homo sapiens OX=9606 GN=EPB41L4B PE=2 SV=2	0.009	1.626	1	1	1	1	1	900	99.7	9.04	1.62	1
FALSE	High	IsMasterProtein	P35269	General transcription factor IIF subunit 1 OS=Homo sapiens OX=9606 GN=GTF2F1 PE=1 SV=2	0.009	1.602	1	1	1	1	1	517	58.2	7.49	0	1
FALSE	High	IsMasterProtein	Q59EG8	Proteasome 26S non-ATPase subunit 2 variant (Fragment) OS=Homo sapiens OX=9606 PE=2 SV=1	0.009	1.598	1	1	1	1	1	913	100.5	5.15	0	1
FALSE	High	IsMasterProtein	Q96GM8	Target of EGR1 protein 1 OS=Homo sapiens OX=9606 GN=TOE1 PE=1 SV=1	0.009	1.59	2	1	1	1	1	510	56.5	7.18	0	1
FALSE	High	IsMasterProtein	O75179	Ankyrin repeat domain-containing protein 17 OS=Homo sapiens OX=9606 GN=ANKRD17 PE=1 SV=3	0.009	1.589	0	1	1	1	1	2603	274.1	6.52	1.74	1
FALSE	High	IsMasterProtein	A0A126LB13	U64 OS=Homo sapiens OX=9606 GN=U64 PE=3 SV=1	0.009	1.581	4	1	1	1	1	442	51.4	6.71	0	1
FALSE	High	IsMasterProtein	A0A1W2PNX8	Protein unc-45 homolog A OS=Homo sapiens OX=9606 GN=UNC45A PE=1 SV=1	0.01	1.566	1	1	1	1	1	1084	118.3	6.71	0	1
FALSE	High	IsMasterProtein	P13473	Lysosome-associated membrane glycoprotein 2 OS=Homo sapiens OX=9606 GN=LAMP2 PE=1 SV=2	0.01	1.548	2	1	1	1	1	410	44.9	5.63	2.41	1
FALSE	High	IsMasterProtein	Q96P48	Arf-GAP with Rho-GAP domain, ANK repeat and PH domain-containing protein 1 OS=Homo sapiens OX=9606 GN=ARAP1 PE=1 SV=3	0.01	1.542	1	1	1	1	1	1450	162.1	6.23	0	1
FALSE	High	IsMasterProtein	O14792	Heparan sulfate glucosamine 3-O-sulfotransferase 1 OS=Homo sapiens OX=9606 GN=HS3ST1 PE=1 SV=1	0.01	1.528	3	1	1	1	1	307	35.8	8.84	0	1
FALSE	High	IsMasterProtein	Q92925	SWI/SNF-related matrix-associated actin-dependent regulator of chromatin subfamily D member 2 OS=Homo sapiens OX=9606 GN=SMARCD2 PE=1 SV=3	0.01	1.527	1	1	1	1	1	531	58.9	9.64	2.13	1
FALSE	High	IsMasterProtein	A2A2Q9	Protein AAR2 homolog OS=Homo sapiens OX=9606 GN=AAR2 PE=1 SV=1	0.01	1.516	2	1	1	1	1	398	45	7.46	2.39	1
FALSE	High	IsMasterProtein	Q8N1G0	Zinc finger protein 687 OS=Homo sapiens OX=9606 GN=ZNF687 PE=1 SV=1	0.01	1.514	1	1	1	1	1	1237	129.4	8.19	2.03	1
FALSE	High	IsMasterProtein	B4DJ30	cDNA FLJ61290, highly similar to Neutral alpha-glucosidase AB OS=Homo sapiens OX=9606 PE=2 SV=1	0.01	1.511	1	1	1	1	1	995	112.9	6.06	1.69	1
FALSE	High	IsMasterProtein	O60488	Long-chain-fatty-acid--CoA ligase 4 OS=Homo sapiens OX=9606 GN=ACSL4 PE=1 SV=2	0.01	1.509	1	1	1	1	1	711	79.1	8.38	0	1
FALSE	Medium	IsMasterProtein	A0A2R8YEK3	Peripheral plasma membrane protein CASK OS=Homo sapiens OX=9606 GN=CASK PE=4 SV=1	0.01	1.502	1	1	1	1	1	927	105.2	6.6	1.9	1
FALSE	Medium	IsMasterProtein	H0Y2S9	Myosin phosphatase Rho-interacting protein (Fragment) OS=Homo sapiens OX=9606 GN=MPRIP PE=1 SV=3	0.01	1.494	1	1	1	1	1	1794	203.4	5.22	0	1
FALSE	Medium	IsMasterProtein	P60174	Triosephosphate isomerase OS=Homo sapiens OX=9606 GN=TPI1 PE=1 SV=3	0.011	1.486	4	1	1	1	1	286	30.8	5.92	0	1
FALSE	Medium	IsMasterProtein	P25705	ATP synthase subunit alpha, mitochondrial OS=Homo sapiens OX=9606 GN=ATP5F1A PE=1 SV=1	0.011	1.47	1	1	1	1	1	553	59.7	9.13	1.73	1
FALSE	Medium	IsMasterProtein	Q9UHD8	Septin-9 OS=Homo sapiens OX=9606 GN=SEPT9 PE=1 SV=2	0.011	1.466	2	1	1	1	1	586	65.4	8.97	2.15	1
FALSE	Medium	IsMasterProtein	Q06330	Recombining binding protein suppressor of hairless OS=Homo sapiens OX=9606 GN=RBPJ PE=1 SV=3	0.011	1.454	2	1	1	1	1	500	55.6	7.18	1.75	1
FALSE	Medium	IsMasterProtein	Q9BWU0	Kanadaptin OS=Homo sapiens OX=9606 GN=SLC4A1AP PE=1 SV=1	0.011	1.439	1	1	1	1	1	796	88.8	5.19	1.65	1
FALSE	Medium	IsMasterProtein	A0A024R106	Zinc finger CCHC-type and RNA binding motif 1, isoform CRA_a OS=Homo sapiens OX=9606 GN=ZCRB1 PE=4 SV=1	0.012	1.436	7	1	1	1	1	217	24.6	8.53	0	1
FALSE	Medium	IsMasterProtein	B4E1N4	cDNA FLJ61695, highly similar to Glioma tumor suppressor candidate region gene 2 protein OS=Homo sapiens OX=9606 PE=2 SV=1	0.012	1.432	1	1	1	1	1	614	70	10.37	1.78	1
FALSE	Medium	IsMasterProtein	Q8NF86	Serine protease 33 OS=Homo sapiens OX=9606 GN=PRSS33 PE=1 SV=3	0.012	1.429	3	1	1	1	1	280	29.8	9.94	1.91	1
FALSE	Medium	IsMasterProtein	Q5TZA2	Rootletin OS=Homo sapiens OX=9606 GN=CROCC PE=1 SV=1	0.013	1.409	1	1	1	1	1	2017	228.4	5.5	1.82	1
FALSE	Medium	IsMasterProtein	A0A2P9AF82	ABC transporter related protein OS=Homo sapiens OX=9606 GN=BQ8482_111695 PE=4 SV=1	0.013	1.406	3	1	1	1	1	260	28.1	9.79	0	1
FALSE	Medium	IsMasterProtein	Q9BUS0	ZYX protein (Fragment) OS=Homo sapiens OX=9606 GN=ZYX PE=2 SV=2	0.013	1.402	2	1	1	1	1	581	62.4	7.42	1.8	1
FALSE	Medium	IsMasterProtein	Q8IX19	Mast cell-expressed membrane protein 1 OS=Homo sapiens OX=9606 GN=MCEMP1 PE=1 SV=1	0.013	1.4	5	1	1	1	1	187	21.2	8.87	0	1
FALSE	Medium	IsMasterProtein	Q9BZI7	Regulator of nonsense transcripts 3B OS=Homo sapiens OX=9606 GN=UPF3B PE=1 SV=1	0.012	1.396	2	1	1	1	1	483	57.7	9.48	0	1
FALSE	Medium	IsMasterProtein	Q6PJG6	BRCA1-associated ATM activator 1 OS=Homo sapiens OX=9606 GN=BRAT1 PE=1 SV=2	0.012	1.394	1	1	1	1	1	821	88.1	5.27	0	1
FALSE	Medium	IsMasterProtein	Q52LJ0	Protein FAM98B OS=Homo sapiens OX=9606 GN=FAM98B PE=1 SV=1	0.013	1.382	2	1	1	1	1	330	37.2	6.29	1.7	1
FALSE	Medium	IsMasterProtein	D6C6M7	Matrix extracellular phosphoglycoprotein OS=Homo sapiens OX=9606 GN=MEPE PE=4 SV=1	0.013	1.379	2	1	1	1	1	556	62	8.88	0	1
FALSE	Medium	IsMasterProtein	J3KPD3	RNA binding motif protein 7, isoform CRA_c OS=Homo sapiens OX=9606 GN=RBM7 PE=1 SV=1	0.013	1.368	3	1	1	1	1	267	30.6	9.57	0	1
FALSE	Medium	IsMasterProtein	Q96A25	Transmembrane protein 106A OS=Homo sapiens OX=9606 GN=TMEM106A PE=2 SV=1	0.013	1.359	3	1	1	1	1	262	28.9	7.18	0	1
FALSE	Medium	IsMasterProtein	A0A024R9G0	Polymerase (RNA) II (DNA directed) polypeptide K, 7.0kDa, isoform CRA_a OS=Homo sapiens OX=9606 GN=POLR2K PE=4 SV=1	0.015	1.351	12	1	1	1	1	58	7	9.06	1.83	1
FALSE	Medium	IsMasterProtein	Q53F62	ADP-ribosylation factor GTPase activating protein 1 isoform a variant (Fragment) OS=Homo sapiens OX=9606 PE=2 SV=1	0.015	1.35	3	1	1	1	1	406	44.6	5.44	0	1
FALSE	Medium	IsMasterProtein	B2RB72	cDNA, FLJ95344, highly similar to Homo sapiens WW domain binding protein 4 (formin binding protein 21) (WBP4), mRNA OS=Homo sapiens OX=9606 PE=2 SV=1	0.015	1.345	2	1	1	1	1	376	42.5	5.67	0	1
FALSE	Medium	IsMasterProtein	P52294	Importin subunit alpha-5 OS=Homo sapiens OX=9606 GN=KPNA1 PE=1 SV=3	0.015	1.343	2	1	1	1	1	538	60.2	5.01	0	1
FALSE	Medium	IsMasterProtein	A0A0S2Z4L6	Zinc finger protein 213 isoform 1 (Fragment) OS=Homo sapiens OX=9606 GN=ZNF213 PE=2 SV=1	0.015	1.342	2	1	1	1	1	459	51.2	6.95	0	1
FALSE	Medium	IsMasterProtein	Q8IY17	Neuropathy target esterase OS=Homo sapiens OX=9606 GN=PNPLA6 PE=1 SV=2	0.015	1.338	1	1	1	1	1	1366	149.9	7.81	0	1
FALSE	Medium	IsMasterProtein	Q9H2D6	TRIO and F-actin-binding protein OS=Homo sapiens OX=9606 GN=TRIOBP PE=1 SV=3	0.015	1.338	1	1	1	1	1	2365	261.2	8.48	2.26	1
FALSE	Medium	IsMasterProtein	P14868	Aspartate--tRNA ligase, cytoplasmic OS=Homo sapiens OX=9606 GN=DARS PE=1 SV=2	0.015	1.335	1	1	1	1	1	501	57.1	6.55	1.78	1
FALSE	Medium	IsMasterProtein	A0A024R305	Ubiquitin carboxyl-terminal hydrolase OS=Homo sapiens OX=9606 GN=BAP1 PE=3 SV=1	0.015	1.329	1	1	1	1	1	729	80.3	6.84	0	1
FALSE	Medium	IsMasterProtein	O94887	FERM, ARHGEF and pleckstrin domain-containing protein 2 OS=Homo sapiens OX=9606 GN=FARP2 PE=1 SV=3	0.015	1.312	1	1	1	1	1	1054	119.8	8.79	0	1
FALSE	Medium	IsMasterProtein	P78346	Ribonuclease P protein subunit p30 OS=Homo sapiens OX=9606 GN=RPP30 PE=1 SV=1	0.017	1.3	2	1	1	1	1	268	29.3	8.91	0	1
FALSE	Medium	IsMasterProtein	A8K564	cDNA FLJ76716, highly similar to Homo sapiens WD repeat domain 70 (WDR70), mRNA OS=Homo sapiens OX=9606 PE=2 SV=1	0.017	1.299	1	1	1	1	1	654	73.1	6.33	0	1
FALSE	Medium	IsMasterProtein	B2RA15	Inhibitor of growth protein OS=Homo sapiens OX=9606 PE=2 SV=1	0.017	1.299	3	1	1	1	1	280	32.7	8.05	0	1
FALSE	Medium	IsMasterProtein	Q5SRE5	Nucleoporin NUP188 homolog OS=Homo sapiens OX=9606 GN=NUP188 PE=1 SV=1	0.017	1.291	0	1	1	1	1	1749	195.9	6.73	0	1
FALSE	Medium	IsMasterProtein	Q15696	U2 small nuclear ribonucleoprotein auxiliary factor 35 kDa subunit-related protein 2 OS=Homo sapiens OX=9606 GN=ZRSR2 PE=1 SV=2	0.017	1.288	2	1	1	1	1	482	58	9.72	0	1
FALSE	Medium	IsMasterProtein	P02741	C-reactive protein OS=Homo sapiens OX=9606 GN=CRP PE=1 SV=1	0.017	1.284	3	1	1	1	1	224	25	5.63	2.54	1
FALSE	Medium	IsMasterProtein	Q03701	CCAAT/enhancer-binding protein zeta OS=Homo sapiens OX=9606 GN=CEBPZ PE=1 SV=3	0.017	1.282	1	1	1	1	1	1054	120.9	5.94	0	1
FALSE	Medium	IsMasterProtein	G3V2U7	Acylphosphatase OS=Homo sapiens OX=9606 GN=ACYP1 PE=1 SV=1	0.017	1.281	5	1	1	1	1	129	14.1	9.7	2.38	1
FALSE	Medium	IsMasterProtein	Q12959	Disks large homolog 1 OS=Homo sapiens OX=9606 GN=DLG1 PE=1 SV=2	0.017	1.273	1	1	1	1	1	904	100.4	5.76	1.93	1
FALSE	Medium	IsMasterProtein	Q96IZ7	Serine/Arginine-related protein 53 OS=Homo sapiens OX=9606 GN=RSRC1 PE=1 SV=1	0.017	1.264	5	1	1	1	1	334	38.7	11.08	0	1
FALSE	Medium	IsMasterProtein	B4DMM7	cDNA FLJ59722, highly similar to Retinoblastoma-binding protein 5 OS=Homo sapiens OX=9606 PE=2 SV=1	0.017	1.257	1	1	1	1	1	573	63.3	5.2	1.97	1
FALSE	Medium	IsMasterProtein	Q70UQ0	Inhibitor of nuclear factor kappa-B kinase-interacting protein OS=Homo sapiens OX=9606 GN=IKBIP PE=1 SV=1	0.017	1.256	2	1	1	1	1	350	39.3	9.17	1.63	1
FALSE	Medium	IsMasterProtein	Q969F2	Protein naked cuticle homolog 2 OS=Homo sapiens OX=9606 GN=NKD2 PE=1 SV=1	0.017	1.253	3	1	1	1	1	451	50	7.96	0	1
FALSE	Medium	IsMasterProtein	A0A024R6Y2	Nuclear transport factor 2, isoform CRA_a OS=Homo sapiens OX=9606 GN=NUTF2 PE=4 SV=1	0.018	1.24	6	1	1	1	1	127	14.5	5.38	0	1
FALSE	Medium	IsMasterProtein	A0A024R753	RNA binding motif protein 28 isoform 1 OS=Homo sapiens OX=9606 GN=RBM28 PE=2 SV=1	0.019	1.214	2	1	1	1	1	759	85.7	9.22	1.98	1
FALSE	Medium	IsMasterProtein	P21675	Transcription initiation factor TFIID subunit 1 OS=Homo sapiens OX=9606 GN=TAF1 PE=1 SV=2	0.02	1.193	0	1	1	1	1	1872	212.5	5.07	0	1
FALSE	Medium	IsMasterProtein	Q86W92	Liprin-beta-1 OS=Homo sapiens OX=9606 GN=PPFIBP1 PE=1 SV=2	0.021	1.181	1	1	1	1	1	1011	114	5.55	1.68	1
FALSE	Medium	IsMasterProtein	Q709F0	Acyl-CoA dehydrogenase family member 11 OS=Homo sapiens OX=9606 GN=ACAD11 PE=1 SV=2	0.021	1.175	1	1	1	1	1	780	87.2	8.12	0	1
FALSE	Medium	IsMasterProtein	Q9Y6X3	MAU2 chromatid cohesion factor homolog OS=Homo sapiens OX=9606 GN=MAU2 PE=1 SV=2	0.021	1.171	1	1	1	1	1	613	69	7.25	1.67	1
FALSE	Medium	IsMasterProtein	B5ME97	Septin 10, isoform CRA_c OS=Homo sapiens OX=9606 GN=SEPT10 PE=1 SV=2	0.021	1.166	2	1	1	1	1	544	62.9	6.83	0	1
FALSE	Medium	IsMasterProtein	B3KN49	cDNA FLJ13562 fis, clone PLACE1008080, highly similar to Homo sapiens hexamethylene bis-acetamide inducible 1 (HEXIM1), mRNA OS=Homo sapiens OX=9606 PE=2 SV=1	0.021	1.162	2	1	1	1	1	359	40.6	4.89	0	1
FALSE	Medium	IsMasterProtein	Q8NI36	WD repeat-containing protein 36 OS=Homo sapiens OX=9606 GN=WDR36 PE=1 SV=1	0.022	1.157	1	1	1	1	1	951	105.3	7.53	0	1
FALSE	Medium	IsMasterProtein	Q6PCB5	Round spermatid basic protein 1-like protein OS=Homo sapiens OX=9606 GN=RSBN1L PE=1 SV=2	0.022	1.141	1	1	1	1	1	846	94.8	8.78	0	1
FALSE	Medium	IsMasterProtein	O15021	Microtubule-associated serine/threonine-protein kinase 4 OS=Homo sapiens OX=9606 GN=MAST4 PE=1 SV=4	0.022	1.134	0	1	1	1	1	2623	283.9	8.62	0	1
FALSE	Medium	IsMasterProtein	Q96LT9	RNA-binding protein 40 OS=Homo sapiens OX=9606 GN=RNPC3 PE=1 SV=1	0.022	1.133	2	1	1	1	1	517	58.5	7.72	0	1
FALSE	Medium	IsMasterProtein	O14929	Histone acetyltransferase type B catalytic subunit OS=Homo sapiens OX=9606 GN=HAT1 PE=1 SV=1	0.022	1.125	1	1	1	1	1	419	49.5	5.69	0	1
FALSE	Medium	IsMasterProtein	A0A024QZC8	Uncharacterized protein OS=Homo sapiens OX=9606 GN=FLJ23436 PE=4 SV=1	0.024	1.092	2	1	1	1	1	540	60.2	7.97	1.64	1
FALSE	Medium	IsMasterProtein	A0A2P9ALF2	Biotin synthase OS=Homo sapiens OX=9606 GN=bioB PE=3 SV=1	0.024	1.092	2	1	1	1	1	326	36.1	5.96	1.81	1
FALSE	Medium	IsMasterProtein	A0A024RDH3	Uncharacterized protein OS=Homo sapiens OX=9606 GN=MGC16169 PE=4 SV=1	0.024	1.086	1	1	1	1	1	893	100.6	6.52	1.75	1
FALSE	Medium	IsMasterProtein	Q08188	Protein-glutamine gamma-glutamyltransferase E OS=Homo sapiens OX=9606 GN=TGM3 PE=1 SV=4	0.024	1.077	1	1	1	1	1	693	76.6	5.86	0	1
FALSE	Medium	IsMasterProtein	Q00535	Cyclin-dependent-like kinase 5 OS=Homo sapiens OX=9606 GN=CDK5 PE=1 SV=3	0.024	1.072	3	1	1	1	1	292	33.3	7.66	0	1
FALSE	Medium	IsMasterProtein	A0A087WVA8	Testis-expressed protein 2 OS=Homo sapiens OX=9606 GN=TEX2 PE=1 SV=1	0.024	1.057	1	1	1	1	1	1127	125.3	6.06	2.01	1
FALSE	Medium	IsMasterProtein	H3BPJ5	Synaptogyrin-3 (Fragment) OS=Homo sapiens OX=9606 GN=SYNGR3 PE=4 SV=8	0.026	1.027	3	1	1	1	1	239	25.8	12.48	0	1
FALSE	Medium	IsMasterProtein	Q96ES7	SAGA-associated factor 29 OS=Homo sapiens OX=9606 GN=SGF29 PE=1 SV=1	0.027	1.017	2	1	1	1	1	293	33.2	8.1	0	1
FALSE	Medium	IsMasterProtein	O43245	Protein p65 OS=Homo sapiens OX=9606 GN=p65 PE=2 SV=2	0.027	1.01	1	1	1	1	1	614	68.6	9.61	0	1
FALSE	Medium	IsMasterProtein	Q14566	DNA replication licensing factor MCM6 OS=Homo sapiens OX=9606 GN=MCM6 PE=1 SV=1	0.027	1.01	1	1	1	1	1	821	92.8	5.41	1.71	1
FALSE	Medium	IsMasterProtein	P54198	Protein HIRA OS=Homo sapiens OX=9606 GN=HIRA PE=1 SV=2	0.028	1	1	1	1	1	1	1017	111.8	8.07	1.91	1
FALSE	Medium	IsMasterProtein	Q9P0K7	Ankycorbin OS=Homo sapiens OX=9606 GN=RAI14 PE=1 SV=2	0.028	0.999	1	1	1	1	1	980	110	6.21	0	1
FALSE	Medium	IsMasterProtein	A0A140VK39	Protein phosphatase methylesterase 1 OS=Homo sapiens OX=9606 PE=2 SV=1	0.028	0.994	2	1	1	1	1	386	42.3	5.97	0	1
FALSE	Medium	IsMasterProtein	Q53H12	Acylglycerol kinase, mitochondrial OS=Homo sapiens OX=9606 GN=AGK PE=1 SV=2	0.028	0.993	2	1	1	1	1	422	47.1	8.09	1.62	1
FALSE	Medium	IsMasterProtein	P0CG21	NHL-repeat-containing protein 4 OS=Homo sapiens OX=9606 GN=NHLRC4 PE=1 SV=1	0.028	0.988	5	1	1	1	1	123	12.6	4.88	0	1
FALSE	Medium	IsMasterProtein	X6R8F3	Neutrophil gelatinase-associated lipocalin OS=Homo sapiens OX=9606 GN=LCN2 PE=1 SV=1	0.029	0.976	3	1	1	1	1	200	22.8	8.5	0	1
FALSE	Medium	IsMasterProtein	Q5HYM3	Oxysterol-binding protein OS=Homo sapiens OX=9606 GN=DKFZp686C0249 PE=2 SV=1	0.029	0.976	1	1	1	1	1	890	101.2	7.06	1.64	1
FALSE	Medium	IsMasterProtein	Q8WYP5	Protein ELYS OS=Homo sapiens OX=9606 GN=AHCTF1 PE=1 SV=3	0.029	0.975	1	1	1	1	1	2266	252.3	6.6	0	1
FALSE	Medium	IsMasterProtein	B0FY46	Glycosyltransferase A (Fragment) OS=Homo sapiens OX=9606 GN=ABO PE=4 SV=1	0.029	0.973	3	1	1	1	1	274	31.9	8.53	0	1
FALSE	Medium	IsMasterProtein	Q2TBE0	CWF19-like protein 2 OS=Homo sapiens OX=9606 GN=CWF19L2 PE=1 SV=4	0.029	0.973	1	1	1	1	1	894	103.7	8.65	0	1
FALSE	Medium	IsMasterProtein	Q8TF01	Arginine/serine-rich protein PNISR OS=Homo sapiens OX=9606 GN=PNISR PE=1 SV=2	0.029	0.973	1	1	1	1	1	805	92.5	10.02	0	1
FALSE	Medium	IsMasterProtein	A0A024R7D2	Solute carrier family 44, member 2, isoform CRA_a OS=Homo sapiens OX=9606 GN=SLC44A2 PE=3 SV=1	0.029	0.972	1	1	1	1	1	706	80.1	8.62	0	1
FALSE	Medium	IsMasterProtein	Q8NEF9	Serum response factor-binding protein 1 OS=Homo sapiens OX=9606 GN=SRFBP1 PE=1 SV=1	0.029	0.971	2	1	1	1	1	429	48.6	9.58	1.9	1
FALSE	Medium	IsMasterProtein	A8K8D2	cDNA FLJ77371, highly similar to Homo sapiens MLF1 interacting protein (MLF1IP), mRNA OS=Homo sapiens OX=9606 PE=2 SV=1	0.029	0.971	3	1	1	1	1	418	47.5	9.13	2.21	1
FALSE	Medium	IsMasterProtein	A0A024R2I7	RAD18 homolog (S. cerevisiae), isoform CRA_a OS=Homo sapiens OX=9606 GN=RAD18 PE=4 SV=1	0.03	0.967	1	1	1	1	1	495	56.2	7.42	1.62	1
FALSE	Medium	IsMasterProtein	A0A024RDI0	WD repeat and FYVE domain containing 3, isoform CRA_a OS=Homo sapiens OX=9606 GN=WDFY3 PE=4 SV=1	0.03	0.965	0	1	1	1	1	3526	395	6.76	0	1
FALSE	Medium	IsMasterProtein	Q93034	Cullin-5 OS=Homo sapiens OX=9606 GN=CUL5 PE=1 SV=4	0.03	0.965	1	1	1	1	1	780	90.9	7.94	0	1
FALSE	Medium	IsMasterProtein	A0A024QZ70	TAO kinase 1, isoform CRA_a OS=Homo sapiens OX=9606 GN=TAOK1 PE=4 SV=1	0.031	0.952	1	1	1	1	1	1001	116	7.65	2.56	1
FALSE	Medium	IsMasterProtein	A0A2P9ALS4	Uncharacterized protein OS=Homo sapiens OX=9606 GN=BQ8482_240019 PE=4 SV=1	0.031	0.943	3	1	1	1	1	301	32.3	5.64	0	1
FALSE	Medium	IsMasterProtein	Q9UK58	Cyclin-L1 OS=Homo sapiens OX=9606 GN=CCNL1 PE=1 SV=1	0.031	0.94	1	1	1	1	1	526	59.6	10.7	1.75	1
FALSE	Medium	IsMasterProtein	Q6ZU65	Ubinuclein-2 OS=Homo sapiens OX=9606 GN=UBN2 PE=1 SV=2	0.032	0.915	1	1	1	1	1	1347	146	9.19	0	1
FALSE	Medium	IsMasterProtein	Q9GZS1	DNA-directed RNA polymerase I subunit RPA49 OS=Homo sapiens OX=9606 GN=POLR1E PE=1 SV=2	0.032	0.908	2	1	1	1	1	481	53.9	8.56	0	1
FALSE	Medium	IsMasterProtein	A0A0G2JPI4	E3 ubiquitin-protein ligase TRIM69 OS=Homo sapiens OX=9606 GN=TRIM69 PE=1 SV=1	0.033	0.905	1	1	1	1	1	500	57.4	6.57	0	1
FALSE	Medium	IsMasterProtein	Q9BT22	Chitobiosyldiphosphodolichol beta-mannosyltransferase OS=Homo sapiens OX=9606 GN=ALG1 PE=1 SV=2	0.033	0.898	2	1	1	1	1	464	52.5	7.23	0	1
FALSE	Medium	IsMasterProtein	Q6MZW3	Uncharacterized protein DKFZp686O13216 (Fragment) OS=Homo sapiens OX=9606 GN=DKFZp686O13216 PE=2 SV=2	0.033	0.892	1	1	1	1	1	850	93	6.7	0	1
FALSE	Medium	IsMasterProtein	P08574	Cytochrome c1, heme protein, mitochondrial OS=Homo sapiens OX=9606 GN=CYC1 PE=1 SV=3	0.033	0.889	5	1	1	1	1	325	35.4	9	0	1
FALSE	Medium	IsMasterProtein	Q60I27	ALS2 C-terminal-like protein OS=Homo sapiens OX=9606 GN=ALS2CL PE=1 SV=1	0.034	0.887	1	1	1	1	1	953	107.7	6.15	0	1
FALSE	Medium	IsMasterProtein	Q9BQ75	Protein CMSS1 OS=Homo sapiens OX=9606 GN=CMSS1 PE=1 SV=2	0.034	0.88	5	1	1	1	1	279	31.9	9.19	0	1
FALSE	Medium	IsMasterProtein	B3KRV2	cDNA FLJ34950 fis, clone NT2RP7017284, highly similar to Casein kinase I isoform epsilon (EC 2.7.11.1) OS=Homo sapiens OX=9606 PE=2 SV=1	0.034	0.878	3	1	1	1	1	416	47.3	9.7	2.09	1
FALSE	Medium	IsMasterProtein	B2RAM6	cDNA, FLJ95005, highly similar to Homo sapiens kinesin family member 11 (KIF11), mRNA OS=Homo sapiens OX=9606 PE=2 SV=1	0.034	0.878	1	1	1	1	1	1056	119.1	5.72	0	1
