# Supplementary material for: CircLIFR synergizes with MSH2 to attenuate chemoresistance via MutSα/ATM-p73 axis in bladder cancer
Source: Mol Cancer. 2021 Apr 19;20:70. doi: 10.1186/s12943-021-01360-4 (PMC8054397; doi:10.1186/s12943-021-01360-4)
Supplement: Supplementary file 8 — Additional file 8: Supplementary Table S3. [file 12943_2021_1360_MOESM8_ESM.xlsx]

## Sheet: Sense probe_Proteins
Mass spectrometry analysis of RNA pulldown using circLIFR sense probes
Checked	Protein FDR Confidence: Combined	Master	Accession	Description	Exp. q-value: Combined	Sum PEP Score	Coverage [%]	# Peptides	# PSMs	# Unique Peptides	# Protein Groups	# AAs	MW [kDa]	calc. pI	Score Sequest HT: Sequest HT	# Peptides (by Search Engine): Sequest HT
FALSE	High	IsMasterProtein	A0A024R1N1	Myosin, heavy polypeptide 9, non-muscle, isoform CRA_a OS=Homo sapiens OX=9606 GN=MYH9 PE=3 SV=1	0	287.888	39	74	81	65	1	1960	226.4	5.6	201.03	74
FALSE	High	IsMasterProtein	Q00839	Heterogeneous nuclear ribonucleoprotein U OS=Homo sapiens OX=9606 GN=HNRNPU PE=1 SV=6	0	253.086	55	46	72	46	1	825	90.5	6	189.93	46
FALSE	High	IsMasterProtein	Q6P2Q9	Pre-mRNA-processing-splicing factor 8 OS=Homo sapiens OX=9606 GN=PRPF8 PE=1 SV=2	0	217.331	31	66	68	66	1	2335	273.4	8.84	163.08	66
FALSE	High	IsMasterProtein	O75643	U5 small nuclear ribonucleoprotein 200 kDa helicase OS=Homo sapiens OX=9606 GN=SNRNP200 PE=1 SV=2	0	206.714	28	57	62	57	1	2136	244.4	6.06	152.16	57
FALSE	High	IsMasterProtein	P22626	Heterogeneous nuclear ribonucleoproteins A2/B1 OS=Homo sapiens OX=9606 GN=HNRNPA2B1 PE=1 SV=2	0	172.917	71	32	63	27	1	353	37.4	8.95	158.8	32
FALSE	High	IsMasterProtein	A0A024RAZ7	Heterogeneous nuclear ribonucleoprotein A1, isoform CRA_b OS=Homo sapiens OX=9606 GN=HNRPA1 PE=4 SV=1	0	160.018	57	26	66	4	1	372	38.7	9.13	161.62	26
FALSE	High	IsMasterProtein	O75533	Splicing factor 3B subunit 1 OS=Homo sapiens OX=9606 GN=SF3B1 PE=1 SV=3	0	159.973	28	34	43	34	1	1304	145.7	7.09	114.7	34
FALSE	High	IsMasterProtein	P51991	Heterogeneous nuclear ribonucleoprotein A3 OS=Homo sapiens OX=9606 GN=HNRNPA3 PE=1 SV=2	0	155.96	52	27	51	13	1	378	39.6	9.01	140.32	27
FALSE	High	IsMasterProtein	H6VRG1	Keratin 1 OS=Homo sapiens OX=9606 GN=KRT1 PE=3 SV=1	0	153.762	42	32	37	26	1	645	66.1	8.12	111.65	32
FALSE	High	IsMasterProtein	P08670	Vimentin OS=Homo sapiens OX=9606 GN=VIM PE=1 SV=4	0	144.371	58	33	41	33	1	466	53.6	5.12	108.04	33
FALSE	High	IsMasterProtein	P02545	Prelamin-A/C OS=Homo sapiens OX=9606 GN=LMNA PE=1 SV=1	0	136.244	53	35	40	34	1	664	74.1	7.02	92.17	35
FALSE	High	IsMasterProtein	Q15029	116 kDa U5 small nuclear ribonucleoprotein component OS=Homo sapiens OX=9606 GN=EFTUD2 PE=1 SV=1	0	134.983	42	36	37	35	1	972	109.4	5	92.09	36
FALSE	High	IsMasterProtein	P52272	Heterogeneous nuclear ribonucleoprotein M OS=Homo sapiens OX=9606 GN=HNRNPM PE=1 SV=3	0	130.742	53	39	47	39	1	730	77.5	8.7	106.04	39
FALSE	High	IsMasterProtein	P78527	DNA-dependent protein kinase catalytic subunit OS=Homo sapiens OX=9606 GN=PRKDC PE=1 SV=3	0	124.767	11	44	46	44	1	4128	468.8	7.12	87.71	44
FALSE	High	IsMasterProtein	P49756	RNA-binding protein 25 OS=Homo sapiens OX=9606 GN=RBM25 PE=1 SV=3	0	122.115	35	30	33	30	1	843	100.1	6.32	81.71	30
FALSE	High	IsMasterProtein	A0A0S2Z3G9	Actinin alpha 4 isoform 1 (Fragment) OS=Homo sapiens OX=9606 GN=ACTN4 PE=2 SV=1	0	121.037	38	32	33	22	1	911	104.8	5.44	91.85	32
FALSE	High	IsMasterProtein	B3KY60	cDNA FLJ16777 fis, clone BRHIP2029567, highly similar to Cell division cycle 5-like protein OS=Homo sapiens OX=9606 PE=2 SV=1	0	120.675	49	31	32	31	1	802	92.2	8.18	95.67	31
FALSE	High	IsMasterProtein	Q9NYF8	Bcl-2-associated transcription factor 1 OS=Homo sapiens OX=9606 GN=BCLAF1 PE=1 SV=2	0	119.552	34	31	35	1	1	920	106.1	9.98	74.47	31
FALSE	High	IsMasterProtein	A0A2R8Y4L2	Heterogeneous nuclear ribonucleoprotein A1 pseudogene 48 OS=Homo sapiens OX=9606 GN=HNRNPA1P48 PE=4 SV=1	0	117.445	63	20	53	2	1	275	29.2	9.48	125.25	20
FALSE	High	IsMasterProtein	E9PK91	Bcl-2-associated transcription factor 1 OS=Homo sapiens OX=9606 GN=BCLAF1 PE=1 SV=1	0	116.467	35	30	34	1	1	871	100.3	9.95	74.67	30
FALSE	High	IsMasterProtein	Q9UKV3	Apoptotic chromatin condensation inducer in the nucleus OS=Homo sapiens OX=9606 GN=ACIN1 PE=1 SV=2	0	114.648	25	29	35	29	1	1341	151.8	6.43	78.6	29
FALSE	High	IsMasterProtein	Q9Y2W1	Thyroid hormone receptor-associated protein 3 OS=Homo sapiens OX=9606 GN=THRAP3 PE=1 SV=2	0	114.495	28	31	36	23	1	955	108.6	10.15	92.28	31
FALSE	High	IsMasterProtein	P35527	Keratin, type I cytoskeletal 9 OS=Homo sapiens OX=9606 GN=KRT9 PE=1 SV=3	0	114.039	54	24	26	23	1	623	62	5.24	84.19	24
FALSE	High	IsMasterProtein	A0A024RC65	HCG1991735, isoform CRA_a OS=Homo sapiens OX=9606 GN=hCG_1991735 PE=4 SV=1	0	113.457	21	35	35	35	1	1657	189.1	6.48	79.02	35
FALSE	High	IsMasterProtein	Q13435	Splicing factor 3B subunit 2 OS=Homo sapiens OX=9606 GN=SF3B2 PE=1 SV=2	0	110.845	41	31	34	31	1	895	100.2	5.67	78.64	31
FALSE	High	IsMasterProtein	A0A024QZ98	Heterogeneous nuclear ribonucleoprotein A1-like, isoform CRA_b OS=Homo sapiens OX=9606 GN=RP11-78J21.1 PE=4 SV=1	0	110.124	35	18	51	1	1	320	34.2	9	128.39	18
FALSE	High	IsMasterProtein	A0A024RDR0	High-mobility group box 1, isoform CRA_a OS=Homo sapiens OX=9606 GN=HMGB1 PE=4 SV=1	0	109.441	55	21	31	17	1	215	24.9	5.74	80.55	21
FALSE	High	IsMasterProtein	P21333	Filamin-A OS=Homo sapiens OX=9606 GN=FLNA PE=1 SV=4	0	106.444	15	32	32	28	1	2647	280.6	6.06	82.57	32
FALSE	High	IsMasterProtein	P13645	Keratin, type I cytoskeletal 10 OS=Homo sapiens OX=9606 GN=KRT10 PE=1 SV=6	0	104.133	41	28	29	24	1	584	58.8	5.21	83.17	28
FALSE	High	IsMasterProtein	P35580	Myosin-10 OS=Homo sapiens OX=9606 GN=MYH10 PE=1 SV=3	0	101.661	15	28	30	19	1	1976	228.9	5.54	72.26	28
FALSE	High	IsMasterProtein	P35908	Keratin, type II cytoskeletal 2 epidermal OS=Homo sapiens OX=9606 GN=KRT2 PE=1 SV=2	0	100.067	53	26	27	18	1	639	65.4	8	76.39	26
FALSE	High	IsMasterProtein	O94906	Pre-mRNA-processing factor 6 OS=Homo sapiens OX=9606 GN=PRPF6 PE=1 SV=1	0	99.883	34	30	34	30	1	941	106.9	8.25	73.18	30
FALSE	High	IsMasterProtein	A0A024RDF3	Heterogeneous nuclear ribonucleoprotein D (AU-rich element RNA binding protein 1, 37kDa), isoform CRA_d OS=Homo sapiens OX=9606 GN=HNRPD PE=4 SV=1	0	94.023	44	17	24	16	1	355	38.4	7.81	62.95	17
FALSE	High	IsMasterProtein	A8K6V3	cDNA FLJ78677, highly similar to Homo sapiens splicing factor 3b, subunit 3, 130kDa (SF3B3), mRNA OS=Homo sapiens OX=9606 PE=2 SV=1	0	89.479	26	27	33	27	1	1217	135.5	5.21	71.11	27
FALSE	High	IsMasterProtein	O43143	Pre-mRNA-splicing factor ATP-dependent RNA helicase DHX15 OS=Homo sapiens OX=9606 GN=DHX15 PE=1 SV=2	0	89.239	33	27	30	27	1	795	90.9	7.46	62.67	27
FALSE	High	IsMasterProtein	Q08211	ATP-dependent RNA helicase A OS=Homo sapiens OX=9606 GN=DHX9 PE=1 SV=4	0	88.596	22	24	24	24	1	1270	140.9	6.84	62.33	24
FALSE	High	IsMasterProtein	P38159	RNA-binding motif protein, X chromosome OS=Homo sapiens OX=9606 GN=RBMX PE=1 SV=3	0	87.123	58	26	34	9	1	391	42.3	10.05	78.42	26
FALSE	High	IsMasterProtein	A0A140VK53	Testicular secretory protein Li 53 OS=Homo sapiens OX=9606 PE=2 SV=1	0	82.177	11	24	24	24	1	2752	299.4	12.06	53.64	24
FALSE	High	IsMasterProtein	G3V4C1	Heterogeneous nuclear ribonucleoproteins C1/C2 OS=Homo sapiens OX=9606 GN=HNRNPC PE=1 SV=1	0	79.994	55	19	25	1	1	292	32.2	5.08	61.18	19
FALSE	High	IsMasterProtein	B0AZQ4	Structural maintenance of chromosomes protein OS=Homo sapiens OX=9606 PE=2 SV=1	0	78.262	22	25	25	25	1	1217	141.4	7.18	55.72	25
FALSE	High	IsMasterProtein	A8K9A4	cDNA FLJ75154, highly similar to Homo sapiens heterogeneous nuclear ribonucleoprotein C (C1/C2), mRNA OS=Homo sapiens OX=9606 PE=2 SV=1	0	78.199	49	19	25	1	1	306	33.6	5.14	59.6	19
FALSE	High	IsMasterProtein	A0A024RBE7	Thymopoietin, isoform CRA_c OS=Homo sapiens OX=9606 GN=TMPO PE=4 SV=1	0	78.126	48	18	22	11	1	454	50.6	9.38	58.5	18
FALSE	High	IsMasterProtein	P60709	Actin, cytoplasmic 1 OS=Homo sapiens OX=9606 GN=ACTB PE=1 SV=1	0	76.307	54	19	27	15	1	375	41.7	5.48	66.97	19
FALSE	High	IsMasterProtein	A0A0S2Z4Z9	Non-POU domain containing octamer-binding isoform 1 (Fragment) OS=Homo sapiens OX=9606 GN=NONO PE=2 SV=1	0	74.429	44	20	25	18	1	471	54.2	8.95	57.83	20
FALSE	High	IsMasterProtein	A8K964	cDNA FLJ75071, highly similar to Homo sapiens pinin, desmosome associated protein (PNN), mRNA OS=Homo sapiens OX=9606 PE=2 SV=1	0	74.171	26	19	21	19	1	717	81.5	7.37	50.3	19
FALSE	High	IsMasterProtein	B5BUE6	ATP-dependent RNA helicase DDX5 (Fragment) OS=Homo sapiens OX=9606 GN=DDX5 PE=2 SV=1	0	73.267	34	23	23	19	1	614	69.1	8.92	53.22	23
FALSE	High	IsMasterProtein	O75400	Pre-mRNA-processing factor 40 homolog A OS=Homo sapiens OX=9606 GN=PRPF40A PE=1 SV=2	0	72.841	20	19	19	19	1	957	108.7	7.56	53.58	19
FALSE	High	IsMasterProtein	P38919	Eukaryotic initiation factor 4A-III OS=Homo sapiens OX=9606 GN=EIF4A3 PE=1 SV=4	0	72.267	39	17	20	15	1	411	46.8	6.73	57.75	17
FALSE	High	IsMasterProtein	O43290	U4/U6.U5 tri-snRNP-associated protein 1 OS=Homo sapiens OX=9606 GN=SART1 PE=1 SV=1	0	71.52	27	21	21	21	1	800	90.2	6.13	57.18	21
FALSE	High	IsMasterProtein	P20700	Lamin-B1 OS=Homo sapiens OX=9606 GN=LMNB1 PE=1 SV=2	0	71.182	33	23	24	20	1	586	66.4	5.16	57.73	23
FALSE	High	IsMasterProtein	A0A024R1K8	Splicing factor 3a, subunit 1, 120kDa, isoform CRA_a OS=Homo sapiens OX=9606 GN=SF3A1 PE=4 SV=1	0	70.733	21	19	21	19	1	793	88.8	5.22	45.35	19
FALSE	High	IsMasterProtein	Q9NR30	Nucleolar RNA helicase 2 OS=Homo sapiens OX=9606 GN=DDX21 PE=1 SV=5	0	69.135	29	22	23	20	1	783	87.3	9.28	47.23	22
FALSE	High	IsMasterProtein	A0A0S2Z4Z0	RNA binding motif protein 14 isoform 1 (Fragment) OS=Homo sapiens OX=9606 GN=RBM14 PE=2 SV=1	0	68.944	27	18	23	18	1	669	69.4	9.67	61.18	18
FALSE	High	IsMasterProtein	Q96T37	RNA-binding protein 15 OS=Homo sapiens OX=9606 GN=RBM15 PE=1 SV=2	0	68.756	23	19	21	19	1	977	107.1	10.08	54.74	19
FALSE	High	IsMasterProtein	P23246	Splicing factor, proline- and glutamine-rich OS=Homo sapiens OX=9606 GN=SFPQ PE=1 SV=2	0	68.31	30	18	23	17	1	707	76.1	9.44	51.11	18
FALSE	High	IsMasterProtein	O75152	Zinc finger CCCH domain-containing protein 11A OS=Homo sapiens OX=9606 GN=ZC3H11A PE=1 SV=3	0	68.015	30	18	19	18	1	810	89.1	8.37	47.5	18
FALSE	High	IsMasterProtein	O15042	U2 snRNP-associated SURP motif-containing protein OS=Homo sapiens OX=9606 GN=U2SURP PE=1 SV=2	0	67.98	23	20	21	20	1	1029	118.2	8.47	49.6	20
FALSE	High	IsMasterProtein	A0A0J9YVP6	Poly(U)-binding-splicing factor PUF60 (Fragment) OS=Homo sapiens OX=9606 GN=PUF60 PE=1 SV=1	0	66.96	39	16	18	16	1	534	57.4	5.35	52.87	16
FALSE	High	IsMasterProtein	Q96E39	RNA binding motif protein, X-linked-like-1 OS=Homo sapiens OX=9606 GN=RBMXL1 PE=1 SV=1	0	66.867	48	20	27	3	1	390	42.1	9.89	58.8	20
FALSE	High	IsMasterProtein	A0A024R694	Actinin, alpha 1, isoform CRA_a OS=Homo sapiens OX=9606 GN=ACTN1 PE=4 SV=1	0	66.513	24	18	18	8	1	892	103	5.41	51.16	18
FALSE	High	IsMasterProtein	Q13151	Heterogeneous nuclear ribonucleoprotein A0 OS=Homo sapiens OX=9606 GN=HNRNPA0 PE=1 SV=1	0	65.474	54	15	23	13	1	305	30.8	9.29	63.48	15
FALSE	High	IsMasterProtein	A0A024R3T8	Poly [ADP-ribose] polymerase OS=Homo sapiens OX=9606 GN=PARP1 PE=4 SV=1	0	64.978	19	16	18	16	1	1014	113	8.88	44.48	16
FALSE	High	IsMasterProtein	A0A024R0Z3	DEAD (Asp-Glu-Ala-Asp) box polypeptide 23, isoform CRA_b OS=Homo sapiens OX=9606 GN=DDX23 PE=4 SV=1	0	63.749	26	22	22	22	1	820	95.5	9.55	53.3	22
FALSE	High	IsMasterProtein	O43390	Heterogeneous nuclear ribonucleoprotein R OS=Homo sapiens OX=9606 GN=HNRNPR PE=1 SV=1	0	63.719	30	19	19	15	1	633	70.9	8.13	46.53	19
FALSE	High	IsMasterProtein	P78347	General transcription factor II-I OS=Homo sapiens OX=9606 GN=GTF2I PE=1 SV=2	0	63.083	19	18	18	18	1	998	112.3	6.39	46.36	18
FALSE	High	IsMasterProtein	F6VRR5	Polymerase delta-interacting protein 3 OS=Homo sapiens OX=9606 GN=POLDIP3 PE=1 SV=1	0	62.859	43	18	19	10	1	438	48.1	9.92	51.93	18
FALSE	High	IsMasterProtein	A8K588	cDNA FLJ76823, highly similar to Homo sapiens splicing factor, arginine/serine-rich 6 (SFRS6), mRNA OS=Homo sapiens OX=9606 PE=2 SV=1	0	61.004	40	18	22	13	1	344	39.5	11.4	49.06	18
FALSE	High	IsMasterProtein	O14979	Heterogeneous nuclear ribonucleoprotein D-like OS=Homo sapiens OX=9606 GN=HNRNPDL PE=1 SV=3	0	60.721	34	15	18	14	1	420	46.4	9.57	38.84	15
FALSE	High	IsMasterProtein	Q59F66	DEAD box polypeptide 17 isoform p82 variant (Fragment) OS=Homo sapiens OX=9606 PE=2 SV=1	0	58.135	26	18	18	14	1	737	81	7.93	33.45	18
FALSE	High	IsMasterProtein	B7ZLQ5	Probable global transcription activator SNF2L1 OS=Homo sapiens OX=9606 GN=SMARCA1 PE=1 SV=1	0	57.636	17	18	19	10	1	1070	124.2	8.4	48.49	18
FALSE	High	IsMasterProtein	Q9HCS7	Pre-mRNA-splicing factor SYF1 OS=Homo sapiens OX=9606 GN=XAB2 PE=1 SV=2	0	57.365	22	17	17	17	1	855	99.9	6.23	43.31	17
FALSE	High	IsMasterProtein	P67809	Nuclease-sensitive element-binding protein 1 OS=Homo sapiens OX=9606 GN=YBX1 PE=1 SV=3	0	56.912	45	10	13	10	1	324	35.9	9.88	43.24	10
FALSE	High	IsMasterProtein	Q53F64	Heterogeneous nuclear ribonucleoprotein AB isoform a variant (Fragment) OS=Homo sapiens OX=9606 PE=2 SV=1	0	56.672	33	13	17	12	1	332	36	7.42	43.12	13
FALSE	High	IsMasterProtein	Q14683	Structural maintenance of chromosomes protein 1A OS=Homo sapiens OX=9606 GN=SMC1A PE=1 SV=2	0	55.749	17	21	22	21	1	1233	143.1	7.64	40.04	21
FALSE	High	IsMasterProtein	P35659	Protein DEK OS=Homo sapiens OX=9606 GN=DEK PE=1 SV=1	0	54.224	39	17	18	17	1	375	42.6	8.56	29.91	17
FALSE	High	IsMasterProtein	B4DUQ1	cDNA FLJ54552, highly similar to Heterogeneous nuclear ribonucleoprotein K OS=Homo sapiens OX=9606 PE=2 SV=1	0	53.869	40	14	17	14	1	439	48.5	5.92	41.04	14
FALSE	High	IsMasterProtein	O43660	Pleiotropic regulator 1 OS=Homo sapiens OX=9606 GN=PLRG1 PE=1 SV=1	0	53.843	42	17	17	17	1	514	57.2	9.17	32.18	17
FALSE	High	IsMasterProtein	B4DTK7	cDNA FLJ61387, highly similar to Homo sapiens conserved nuclear protein NHN1 (NHN1), mRNA OS=Homo sapiens OX=9606 PE=2 SV=1	0	53.675	15	12	15	12	1	977	108.9	8.44	41.04	12
FALSE	High	IsMasterProtein	Q65ZQ3	FBRNP OS=Homo sapiens OX=9606 GN=D10S102 PE=2 SV=1	0	53.438	34	11	16	1	1	269	29.3	8.29	41.88	11
FALSE	High	IsMasterProtein	P42166	Lamina-associated polypeptide 2, isoform alpha OS=Homo sapiens OX=9606 GN=TMPO PE=1 SV=2	0	53.125	19	11	14	4	1	694	75.4	7.66	45.9	11
FALSE	High	IsMasterProtein	Q03252	Lamin-B2 OS=Homo sapiens OX=9606 GN=LMNB2 PE=1 SV=4	0	52.515	31	18	18	15	1	620	69.9	5.59	36.23	18
FALSE	High	IsMasterProtein	P14866	Heterogeneous nuclear ribonucleoprotein L OS=Homo sapiens OX=9606 GN=HNRNPL PE=1 SV=2	0	52.441	31	13	13	12	1	589	64.1	8.22	26.88	13
FALSE	High	IsMasterProtein	B2R4R0	Histone H4 OS=Homo sapiens OX=9606 GN=HIST1H4L PE=2 SV=1	0	51.433	54	10	20	10	1	103	11.4	11.36	49.51	10
FALSE	High	IsMasterProtein	F4ZW66	NF110b OS=Homo sapiens OX=9606 PE=2 SV=1	0	51.21	19	14	15	14	1	898	95.7	8.81	35.86	14
FALSE	High	IsMasterProtein	A0A024QZY5	PRP4 pre-mRNA processing factor 4 homolog B (Yeast), isoform CRA_a OS=Homo sapiens OX=9606 GN=PRPF4B PE=4 SV=1	0	50.739	18	17	17	17	1	1007	116.9	10.26	32.18	17
FALSE	High	IsMasterProtein	E9PB61	THO complex subunit 4 OS=Homo sapiens OX=9606 GN=ALYREF PE=1 SV=1	0	50.625	45	10	15	10	1	264	27.5	11.05	44.81	10
FALSE	High	IsMasterProtein	A0A0S2Z4Z6	Serine/arginine repetitive matrix 1 isoform 2 (Fragment) OS=Homo sapiens OX=9606 GN=SRRM1 PE=1 SV=1	0	49.92	14	10	12	10	1	918	103.9	11.84	34.53	10
FALSE	High	IsMasterProtein	A8MXP9	Matrin-3 OS=Homo sapiens OX=9606 GN=MATR3 PE=1 SV=1	0	49.889	19	15	17	15	1	895	99.9	6.04	40.87	15
FALSE	High	IsMasterProtein	Q9UMS4	Pre-mRNA-processing factor 19 OS=Homo sapiens OX=9606 GN=PRPF19 PE=1 SV=1	0	49.853	36	15	16	15	1	504	55.1	6.61	37.65	15
FALSE	High	IsMasterProtein	O00159	Unconventional myosin-Ic OS=Homo sapiens OX=9606 GN=MYO1C PE=1 SV=4	0	49.744	18	17	17	17	1	1063	121.6	9.41	36.7	17
FALSE	High	IsMasterProtein	P30876	DNA-directed RNA polymerase II subunit RPB2 OS=Homo sapiens OX=9606 GN=POLR2B PE=1 SV=1	0	48.158	15	17	17	17	1	1174	133.8	6.87	39.16	17
FALSE	High	IsMasterProtein	A8K566	cDNA FLJ78246, highly similar to Homo sapiens splicing factor 3a, subunit 3, 60kDa (SF3A3), mRNA OS=Homo sapiens OX=9606 PE=2 SV=1	0	48.11	22	11	14	11	1	501	58.8	5.43	33.97	11
FALSE	High	IsMasterProtein	A0A1U9X7Y0	Kinesin-like protein OS=Homo sapiens OX=9606 PE=3 SV=1	0	47.684	23	13	13	13	1	673	73.6	8.9	32.17	13
FALSE	High	IsMasterProtein	Q01780	Exosome component 10 OS=Homo sapiens OX=9606 GN=EXOSC10 PE=1 SV=2	0	45.833	20	15	15	15	1	885	100.8	8.46	31.94	15
FALSE	High	IsMasterProtein	A0MNP2	CDW11/WDR57 OS=Homo sapiens OX=9606 GN=WDR57 PE=2 SV=1	0	45.445	40	11	12	11	1	357	39.3	8.1	28.2	11
FALSE	High	IsMasterProtein	P24928	DNA-directed RNA polymerase II subunit RPB1 OS=Homo sapiens OX=9606 GN=POLR2A PE=1 SV=2	0	45.389	8	16	17	16	1	1970	217	7.37	32.3	16
FALSE	High	IsMasterProtein	A0A087WTP3	Far upstream element-binding protein 2 OS=Homo sapiens OX=9606 GN=KHSRP PE=1 SV=1	0	45.131	22	13	13	10	1	711	73	7.71	31.08	13
FALSE	High	IsMasterProtein	Q6PJV4	THRAP3 protein (Fragment) OS=Homo sapiens OX=9606 GN=THRAP3 PE=2 SV=1	0	45.114	22	9	12	2	1	375	41.8	11.52	38.7	9
FALSE	High	IsMasterProtein	A0MNN4	CDW3/SMU1 OS=Homo sapiens OX=9606 GN=SMU1 PE=2 SV=1	0	44.958	23	11	12	11	1	513	57.5	7.18	35.22	11
FALSE	High	IsMasterProtein	A8K4T9	cDNA FLJ77421, highly similar to Homo sapiens autoantigen p542 mRNA OS=Homo sapiens OX=9606 PE=2 SV=1	0	44.505	42	14	17	14	1	291	30.4	9.47	38.84	14
FALSE	High	IsMasterProtein	Q6NZI2	Caveolae-associated protein 1 OS=Homo sapiens OX=9606 GN=CAVIN1 PE=1 SV=1	0	44.094	29	10	11	10	1	390	43.5	5.6	23.82	10
FALSE	High	IsMasterProtein	B2R6F3	Splicing factor arginine/serine-rich 3 OS=Homo sapiens OX=9606 GN=SFRS3 PE=2 SV=1	0	44.076	42	12	21	11	1	164	19.3	11.65	53.15	12
FALSE	High	IsMasterProtein	Q8NI27	THO complex subunit 2 OS=Homo sapiens OX=9606 GN=THOC2 PE=1 SV=2	0	43.492	10	15	15	15	1	1593	182.7	8.44	24.66	15
FALSE	High	IsMasterProtein	A0A024R9L1	RNA helicase aquarius OS=Homo sapiens OX=9606 GN=AQR PE=3 SV=1	0	43.42	10	15	15	15	1	1485	171.2	6.37	34.1	15
FALSE	High	IsMasterProtein	Q16629	Serine/arginine-rich splicing factor 7 OS=Homo sapiens OX=9606 GN=SRSF7 PE=1 SV=1	0	42.22	37	11	13	10	1	238	27.4	11.82	31.14	11
FALSE	High	IsMasterProtein	O60264	SWI/SNF-related matrix-associated actin-dependent regulator of chromatin subfamily A member 5 OS=Homo sapiens OX=9606 GN=SMARCA5 PE=1 SV=1	0	41.756	12	14	15	6	1	1052	121.8	8.09	36.47	14
FALSE	High	IsMasterProtein	P13647	Keratin, type II cytoskeletal 5 OS=Homo sapiens OX=9606 GN=KRT5 PE=1 SV=3	0	41.441	20	15	15	7	1	590	62.3	7.74	36.61	15
FALSE	High	IsMasterProtein	B2R5Y4	cDNA, FLJ92684, highly similar to Homo sapiens IK cytokine, down-regulator of HLA II (IK), mRNA OS=Homo sapiens OX=9606 PE=2 SV=1	0	39.878	22	11	13	11	1	557	65.6	6.64	22.76	11
FALSE	High	IsMasterProtein	Q9BZJ0	Crooked neck-like protein 1 OS=Homo sapiens OX=9606 GN=CRNKL1 PE=1 SV=4	0	39.688	16	14	14	14	1	848	100.4	8	24.47	14
FALSE	High	IsMasterProtein	P16402	Histone H1.3 OS=Homo sapiens OX=9606 GN=HIST1H1D PE=1 SV=2	0	38.744	28	10	15	8	1	221	22.3	11.02	41.71	10
FALSE	High	IsMasterProtein	J3KTL2	Serine/arginine-rich-splicing factor 1 OS=Homo sapiens OX=9606 GN=SRSF1 PE=1 SV=1	0	38.615	46	12	18	12	1	253	28.3	10.08	40.78	12
FALSE	High	IsMasterProtein	E9PEB5	Far upstream element-binding protein 1 OS=Homo sapiens OX=9606 GN=FUBP1 PE=1 SV=1	0	38.32	21	14	15	10	1	655	68.9	7.93	28.17	14
FALSE	High	IsMasterProtein	O60506	Heterogeneous nuclear ribonucleoprotein Q OS=Homo sapiens OX=9606 GN=SYNCRIP PE=1 SV=2	0	37.714	23	12	12	8	1	623	69.6	8.59	26.08	12
FALSE	High	IsMasterProtein	O95782	AP-2 complex subunit alpha-1 OS=Homo sapiens OX=9606 GN=AP2A1 PE=1 SV=3	0	37.689	16	14	15	8	1	977	107.5	7.03	22.51	14
FALSE	High	IsMasterProtein	P04259	Keratin, type II cytoskeletal 6B OS=Homo sapiens OX=9606 GN=KRT6B PE=1 SV=5	0	37.291	18	13	14	3	1	564	60	8	31.75	13
FALSE	High	IsMasterProtein	Q1KMD3	Heterogeneous nuclear ribonucleoprotein U-like protein 2 OS=Homo sapiens OX=9606 GN=HNRNPUL2 PE=1 SV=1	0	36.822	15	13	13	13	1	747	85.1	4.91	29.72	13
FALSE	High	IsMasterProtein	Q59EL4	PRPF4 protein variant (Fragment) OS=Homo sapiens OX=9606 PE=2 SV=1	0	36.527	23	9	10	9	1	537	60	7.56	26.54	9
FALSE	High	IsMasterProtein	Q9NTI5	Sister chromatid cohesion protein PDS5 homolog B OS=Homo sapiens OX=9606 GN=PDS5B PE=1 SV=1	0	36.349	11	12	12	12	1	1447	164.6	8.47	21.78	12
FALSE	High	IsMasterProtein	B2R791	cDNA, FLJ93335, highly similar to Homo sapiens PRP3 pre-mRNA processing factor 3 homolog (yeast) (PRPF3), mRNA OS=Homo sapiens OX=9606 PE=2 SV=1	0	36.014	14	10	10	10	1	683	77.5	9.5	24.49	10
FALSE	High	IsMasterProtein	P35221	Catenin alpha-1 OS=Homo sapiens OX=9606 GN=CTNNA1 PE=1 SV=1	0	35.706	11	8	8	8	1	906	100	6.29	26.85	8
FALSE	High	IsMasterProtein	Q12905	Interleukin enhancer-binding factor 2 OS=Homo sapiens OX=9606 GN=ILF2 PE=1 SV=2	0	35.555	27	9	10	9	1	390	43	5.26	25.11	9
FALSE	High	IsMasterProtein	Q9BXP5	Serrate RNA effector molecule homolog OS=Homo sapiens OX=9606 GN=SRRT PE=1 SV=1	0	35.022	13	10	10	10	1	876	100.6	5.96	22.11	10
FALSE	High	IsMasterProtein	Q643R0	HCTP4 OS=Homo sapiens OX=9606 GN=HCTP4 PE=1 SV=1	0	34.916	15	10	10	10	1	747	85.6	9.23	26.42	10
FALSE	High	IsMasterProtein	J3QK89	Calcium homeostasis endoplasmic reticulum protein OS=Homo sapiens OX=9606 GN=CHERP PE=1 SV=1	0	34.9	13	12	12	12	1	927	104.9	9.19	25.8	12
FALSE	High	IsMasterProtein	B3KRJ9	cDNA FLJ34439 fis, clone HLUNG2001146, highly similar to Splicing factor, arginine/serine-rich 12 OS=Homo sapiens OX=9606 PE=2 SV=1	0	34.875	25	8	8	8	1	514	58.2	9.92	19.53	8
FALSE	High	IsMasterProtein	Q14498	RNA-binding protein 39 OS=Homo sapiens OX=9606 GN=RBM39 PE=1 SV=2	0	34.522	22	9	9	9	1	530	59.3	10.1	25.83	9
FALSE	High	IsMasterProtein	Q96QC0	Serine/threonine-protein phosphatase 1 regulatory subunit 10 OS=Homo sapiens OX=9606 GN=PPP1R10 PE=1 SV=1	0	34.365	15	12	12	12	1	940	99	9.17	25.46	12
FALSE	High	IsMasterProtein	P07437	Tubulin beta chain OS=Homo sapiens OX=9606 GN=TUBB PE=1 SV=2	0	34.089	27	8	10	2	1	444	49.6	4.89	28.08	8
FALSE	High	IsMasterProtein	Q9P2N5	RNA-binding protein 27 OS=Homo sapiens OX=9606 GN=RBM27 PE=1 SV=2	0	33.761	10	12	12	11	1	1060	118.6	9.19	21.28	12
FALSE	High	IsMasterProtein	Q15717	ELAV-like protein 1 OS=Homo sapiens OX=9606 GN=ELAVL1 PE=1 SV=2	0	33.65	27	8	9	8	1	326	36.1	9.17	30.73	8
FALSE	High	IsMasterProtein	Q6P1J9	Parafibromin OS=Homo sapiens OX=9606 GN=CDC73 PE=1 SV=1	0	33.367	24	13	13	13	1	531	60.5	9.61	18.97	13
FALSE	High	IsMasterProtein	P02533	Keratin, type I cytoskeletal 14 OS=Homo sapiens OX=9606 GN=KRT14 PE=1 SV=4	0	33.358	18	10	11	2	1	472	51.5	5.16	22.59	10
FALSE	High	IsMasterProtein	P26368	Splicing factor U2AF 65 kDa subunit OS=Homo sapiens OX=9606 GN=U2AF2 PE=1 SV=4	0	32.86	22	8	9	8	1	475	53.5	9.09	23.85	8
FALSE	High	IsMasterProtein	Q53GS9	U4/U6.U5 tri-snRNP-associated protein 2 OS=Homo sapiens OX=9606 GN=USP39 PE=1 SV=2	0	32.675	21	9	9	9	1	565	65.3	8.91	24.41	9
FALSE	High	IsMasterProtein	P18583	Protein SON OS=Homo sapiens OX=9606 GN=SON PE=1 SV=4	0	32.545	6	11	11	5	1	2426	263.7	5.64	24.71	11
FALSE	High	IsMasterProtein	A8K329	cDNA FLJ76656, highly similar to Homo sapiens scaffold attachment factor B (SAFB), mRNA OS=Homo sapiens OX=9606 PE=2 SV=1	0	32.485	13	10	10	6	1	916	102.7	5.44	19.65	10
FALSE	High	IsMasterProtein	Q8WVX7	Ribosomal protein S19 (Fragment) OS=Homo sapiens OX=9606 PE=2 SV=1	0	32.048	46	11	11	11	1	157	17.3	10.52	28.41	11
FALSE	High	IsMasterProtein	Q12872	Splicing factor, suppressor of white-apricot homolog OS=Homo sapiens OX=9606 GN=SFSWAP PE=1 SV=3	0	31.929	9	9	10	9	1	951	104.8	8.05	21.42	9
FALSE	High	IsMasterProtein	Q10570	Cleavage and polyadenylation specificity factor subunit 1 OS=Homo sapiens OX=9606 GN=CPSF1 PE=1 SV=2	0	31.359	9	12	12	12	1	1443	160.8	6.4	21.06	12
FALSE	High	IsMasterProtein	P13010	X-ray repair cross-complementing protein 5 OS=Homo sapiens OX=9606 GN=XRCC5 PE=1 SV=3	0	31.29	14	10	10	10	1	732	82.7	5.81	21.18	10
FALSE	High	IsMasterProtein	Q8WUT1	POLDIP3 protein OS=Homo sapiens OX=9606 GN=POLDIP3 PE=1 SV=1	0	30.768	46	9	9	1	1	229	24.8	10.7	26.47	9
FALSE	High	IsMasterProtein	Q14151	Scaffold attachment factor B2 OS=Homo sapiens OX=9606 GN=SAFB2 PE=1 SV=1	0	30.746	11	8	8	4	1	953	107.4	6.16	22.1	8
FALSE	High	IsMasterProtein	Q13573	SNW domain-containing protein 1 OS=Homo sapiens OX=9606 GN=SNW1 PE=1 SV=1	0	30.707	18	10	10	10	1	536	61.5	9.52	26.19	10
FALSE	High	IsMasterProtein	A0A0C4DGG9	Chromodomain-helicase-DNA-binding protein 4 OS=Homo sapiens OX=9606 GN=CHD4 PE=1 SV=1	0	30.422	6	11	11	11	1	1937	220.3	6.02	20.76	11
FALSE	High	IsMasterProtein	P11388	DNA topoisomerase 2-alpha OS=Homo sapiens OX=9606 GN=TOP2A PE=1 SV=3	0	30.4	7	11	11	6	1	1531	174.3	8.72	18.96	11
FALSE	High	IsMasterProtein	P68371	Tubulin beta-4B chain OS=Homo sapiens OX=9606 GN=TUBB4B PE=1 SV=1	0	30.212	21	7	9	1	1	445	49.8	4.89	24.85	7
FALSE	High	IsMasterProtein	Q9BQ39	ATP-dependent RNA helicase DDX50 OS=Homo sapiens OX=9606 GN=DDX50 PE=1 SV=1	0	30.148	14	10	10	8	1	737	82.5	9.17	22.99	10
FALSE	High	IsMasterProtein	P26583	High mobility group protein B2 OS=Homo sapiens OX=9606 GN=HMGB2 PE=1 SV=2	0	29.939	36	9	9	5	1	209	24	7.81	19.47	9
FALSE	High	IsMasterProtein	Q4LE64	NUMA1 variant protein (Fragment) OS=Homo sapiens OX=9606 GN=NUMA1 variant protein PE=2 SV=1	0	29.709	5	10	10	10	1	2121	238.7	5.81	22.29	10
FALSE	High	IsMasterProtein	A0A024QZD5	Small nuclear ribonucleoprotein 70kDa polypeptide (RNP antigen), isoform CRA_b OS=Homo sapiens OX=9606 GN=SNRP70 PE=4 SV=1	0	29.631	25	11	12	11	1	437	51.5	9.94	22.32	11
FALSE	High	IsMasterProtein	Q5U5J2	CSNK2A1 protein OS=Homo sapiens OX=9606 GN=CSNK2A1 PE=1 SV=1	0	29.45	23	8	8	7	1	397	45.9	7.96	18.75	8
FALSE	High	IsMasterProtein	B3KMC9	5'-3' exoribonuclease OS=Homo sapiens OX=9606 PE=2 SV=1	0	29.137	11	8	8	8	1	950	108.5	7.47	19.33	8
FALSE	High	IsMasterProtein	O75367	Core histone macro-H2A.1 OS=Homo sapiens OX=9606 GN=H2AFY PE=1 SV=4	0	28.971	25	7	8	7	1	372	39.6	9.79	18.29	7
FALSE	High	IsMasterProtein	P08779	Keratin, type I cytoskeletal 16 OS=Homo sapiens OX=9606 GN=KRT16 PE=1 SV=4	0	28.906	18	10	11	2	1	473	51.2	5.05	19.99	10
FALSE	High	IsMasterProtein	P38432	Coilin OS=Homo sapiens OX=9606 GN=COIL PE=1 SV=1	0	28.807	14	9	9	9	1	576	62.6	9.07	22.66	9
FALSE	High	IsMasterProtein	G8JLB6	Heterogeneous nuclear ribonucleoprotein H OS=Homo sapiens OX=9606 GN=HNRNPH1 PE=1 SV=1	0	28.388	23	8	8	5	1	472	51.2	6.8	20.34	8
FALSE	High	IsMasterProtein	P21127	Cyclin-dependent kinase 11B OS=Homo sapiens OX=9606 GN=CDK11B PE=1 SV=4	0	28.1	12	11	11	11	1	795	92.6	5.54	24.83	11
FALSE	High	IsMasterProtein	Q8IX12	Cell division cycle and apoptosis regulator protein 1 OS=Homo sapiens OX=9606 GN=CCAR1 PE=1 SV=2	0	27.922	9	8	8	8	1	1150	132.7	5.76	18.58	8
FALSE	High	IsMasterProtein	Q86XP3	ATP-dependent RNA helicase DDX42 OS=Homo sapiens OX=9606 GN=DDX42 PE=1 SV=1	0	27.865	12	11	11	11	1	938	102.9	7.02	16.2	11
FALSE	High	IsMasterProtein	P52597	Heterogeneous nuclear ribonucleoprotein F OS=Homo sapiens OX=9606 GN=HNRNPF PE=1 SV=3	0	27.836	20	6	6	4	1	415	45.6	5.58	20.54	6
FALSE	High	IsMasterProtein	Q13344	Fus-like protein (Fragment) OS=Homo sapiens OX=9606 PE=2 SV=1	0	27.671	13	7	9	5	1	528	53.3	9.42	16.53	7
FALSE	High	IsMasterProtein	Q99590	Protein SCAF11 OS=Homo sapiens OX=9606 GN=SCAF11 PE=1 SV=2	0	27.538	8	10	10	9	1	1463	164.6	8.41	16.52	10
FALSE	High	IsMasterProtein	A0A023T6R1	Mago nashi protein OS=Homo sapiens OX=9606 GN=FLJ10292 PE=2 SV=1	0	27.507	43	7	7	7	1	148	17.3	6.39	18.05	7
FALSE	High	IsMasterProtein	A0A024QZW7	Nucleoporin 153kDa, isoform CRA_a OS=Homo sapiens OX=9606 GN=NUP153 PE=4 SV=1	0	27.094	8	10	10	10	1	1475	153.9	8.73	18.2	10
FALSE	High	IsMasterProtein	V9HW22	Epididymis luminal protein 33 OS=Homo sapiens OX=9606 GN=HEL-S-72p PE=2 SV=1	0	27.057	13	7	7	6	1	646	70.9	5.52	18.9	7
FALSE	High	IsMasterProtein	J3QR07	YTH domain-containing protein 1 OS=Homo sapiens OX=9606 GN=YTHDC1 PE=1 SV=1	0	26.584	15	10	10	10	1	735	85.5	6.23	21.24	10
FALSE	High	IsMasterProtein	Q59EC0	Adenosine deaminase, RNA-specific isoform ADAR-a variant (Fragment) OS=Homo sapiens OX=9606 PE=2 SV=1	0	26.252	7	8	8	8	1	1244	137.7	8.48	17.64	8
FALSE	High	IsMasterProtein	A0A0U1RRM4	Polypyrimidine tract-binding protein 1 OS=Homo sapiens OX=9606 GN=PTBP1 PE=1 SV=1	0	26.136	15	7	7	6	1	588	62.4	9.1	16.86	7
FALSE	High	IsMasterProtein	A0A024R534	Metastasis associated 1 family, member 2, isoform CRA_a OS=Homo sapiens OX=9606 GN=MTA2 PE=4 SV=1	0	26.12	16	9	9	9	1	668	75	9.66	20.25	9
FALSE	High	IsMasterProtein	A0A024R3R5	Lamin B receptor, isoform CRA_a OS=Homo sapiens OX=9606 GN=LBR PE=4 SV=1	0	25.642	12	7	7	7	1	615	70.7	9.36	17.44	7
FALSE	High	IsMasterProtein	Q5W009	RNA binding motif protein 17, isoform CRA_a OS=Homo sapiens OX=9606 GN=RBM17 PE=2 SV=1	0	25.51	19	8	8	7	1	401	44.9	5.97	18.05	8
FALSE	High	IsMasterProtein	B2RDN9	cDNA, FLJ96699, highly similar to Homo sapiens thyroid autoantigen 70kDa (Ku antigen) (G22P1), mRNA OS=Homo sapiens OX=9606 PE=2 SV=1	0	25.363	11	9	9	9	1	609	69.7	6.7	15.75	9
FALSE	High	IsMasterProtein	Q15366	Poly(rC)-binding protein 2 OS=Homo sapiens OX=9606 GN=PCBP2 PE=1 SV=1	0	25.068	23	6	6	4	1	365	38.6	6.79	16.9	6
FALSE	High	IsMasterProtein	O75494	Serine/arginine-rich splicing factor 10 OS=Homo sapiens OX=9606 GN=SRSF10 PE=1 SV=1	0	24.957	24	6	6	6	1	262	31.3	11.27	17.41	6
FALSE	High	IsMasterProtein	Q5SSJ5	Heterochromatin protein 1-binding protein 3 OS=Homo sapiens OX=9606 GN=HP1BP3 PE=1 SV=1	0	24.885	14	9	12	9	1	553	61.2	9.67	21.79	9
FALSE	High	IsMasterProtein	J3KNN5	Probable ATP-dependent RNA helicase DDX41 (Fragment) OS=Homo sapiens OX=9606 GN=DDX41 PE=1 SV=1	0	24.856	16	9	9	9	1	640	71.6	7.46	15.4	9
FALSE	High	IsMasterProtein	A8K9K6	cDNA FLJ76962, highly similar to Homo sapiens nucleolar protein 5A (56kDa with KKE/D repeat) (NOL5A), mRNA OS=Homo sapiens OX=9606 PE=2 SV=1	0	24.789	14	8	8	8	1	594	65.9	9.23	17.66	8
FALSE	High	IsMasterProtein	B2R7B5	cDNA, FLJ93365, highly similar to Homo sapiens KH domain containing, RNA binding, signal transduction associated 1 (KHDRBS1), mRNA OS=Homo sapiens OX=9606 PE=2 SV=1	0	24.737	21	7	7	7	1	443	48.2	8.66	11.48	7
FALSE	High	IsMasterProtein	O14776	Transcription elongation regulator 1 OS=Homo sapiens OX=9606 GN=TCERG1 PE=1 SV=2	0	24.443	7	10	10	10	1	1098	123.8	8.65	21.72	10
FALSE	High	IsMasterProtein	B2R8R5	cDNA, FLJ94025, highly similar to Homo sapiens tripartite motif-containing 28 (TRIM28), mRNA OS=Homo sapiens OX=9606 PE=2 SV=1	0	24.31	9	9	9	9	1	835	88.5	5.77	16.97	9
FALSE	High	IsMasterProtein	Q6UXN9	WD repeat-containing protein 82 OS=Homo sapiens OX=9606 GN=WDR82 PE=1 SV=1	0	24.255	25	9	9	9	1	313	35.1	7.69	18.38	9
FALSE	High	IsMasterProtein	A0A140VKF1	Kinesin-like protein OS=Homo sapiens OX=9606 PE=2 SV=1	0	24.203	12	8	8	8	1	725	81.3	7.83	14.29	8
FALSE	High	IsMasterProtein	Q15365	Poly(rC)-binding protein 1 OS=Homo sapiens OX=9606 GN=PCBP1 PE=1 SV=2	0	24.123	24	7	7	5	1	356	37.5	7.09	18.75	7
FALSE	High	IsMasterProtein	F5H5D3	Tubulin alpha chain OS=Homo sapiens OX=9606 GN=TUBA1C PE=1 SV=1	0	23.837	15	6	6	6	1	519	57.7	5.07	16.17	6
FALSE	High	IsMasterProtein	O94973	AP-2 complex subunit alpha-2 OS=Homo sapiens OX=9606 GN=AP2A2 PE=1 SV=2	0	23.806	10	8	8	2	1	939	103.9	6.96	10.82	8
FALSE	High	IsMasterProtein	A0A024RAW9	WW domain binding protein 11, isoform CRA_a OS=Homo sapiens OX=9606 GN=WBP11 PE=4 SV=1	0	23.662	9	7	7	7	1	641	70	8.38	15.39	7
FALSE	High	IsMasterProtein	B2RNR6	Zinc finger RNA binding protein OS=Homo sapiens OX=9606 GN=ZFR PE=2 SV=1	0	23.567	8	7	7	7	1	1074	116.9	9.04	17.13	7
FALSE	High	IsMasterProtein	P16401	Histone H1.5 OS=Homo sapiens OX=9606 GN=HIST1H1B PE=1 SV=3	0	23.434	24	8	8	6	1	226	22.6	10.92	16.72	8
FALSE	High	IsMasterProtein	A8K644	Splicing factor, arginine/serine-rich 4, isoform CRA_b OS=Homo sapiens OX=9606 GN=SFRS4 PE=2 SV=1	0	23.252	16	8	10	3	1	494	56.7	11.52	20.17	8
FALSE	High	IsMasterProtein	Q14240	Eukaryotic initiation factor 4A-II OS=Homo sapiens OX=9606 GN=EIF4A2 PE=1 SV=2	0	23.243	14	5	6	3	1	407	46.4	5.48	15.12	5
FALSE	High	IsMasterProtein	B3KT93	Polyadenylate-binding protein OS=Homo sapiens OX=9606 PE=2 SV=1	0	23.091	13	7	7	7	1	636	70.6	9.52	14.02	7
FALSE	High	IsMasterProtein	P62136	Serine/threonine-protein phosphatase PP1-alpha catalytic subunit OS=Homo sapiens OX=9606 GN=PPP1CA PE=1 SV=1	0	22.916	22	7	7	3	1	330	37.5	6.33	15.3	7
FALSE	High	IsMasterProtein	P55081	Microfibrillar-associated protein 1 OS=Homo sapiens OX=9606 GN=MFAP1 PE=1 SV=2	0	22.798	18	7	8	7	1	439	51.9	4.98	13.1	7
FALSE	High	IsMasterProtein	A0A087WWS1	THO complex subunit 1 OS=Homo sapiens OX=9606 GN=THOC1 PE=1 SV=1	0	22.665	11	7	7	7	1	657	75.6	4.98	15.5	7
FALSE	High	IsMasterProtein	Q01081	Splicing factor U2AF 35 kDa subunit OS=Homo sapiens OX=9606 GN=U2AF1 PE=1 SV=3	0	22.434	30	7	8	7	1	240	27.9	8.81	13.39	7
FALSE	High	IsMasterProtein	A0A024R5X3	SAFB-like, transcription modulator, isoform CRA_b OS=Homo sapiens OX=9606 GN=SLTM PE=4 SV=1	0	22.23	7	8	8	8	1	1168	131.5	9.31	18.34	8
FALSE	High	IsMasterProtein	Q15007	Pre-mRNA-splicing regulator WTAP OS=Homo sapiens OX=9606 GN=WTAP PE=1 SV=2	0	22.087	16	4	4	4	1	396	44.2	5.19	16.13	4
FALSE	High	IsMasterProtein	Q6NVC0	SLC25A5 protein (Fragment) OS=Homo sapiens OX=9606 GN=SLC25A5 PE=2 SV=1	0	21.967	25	8	8	8	1	323	35.3	9.82	18.66	8
FALSE	High	IsMasterProtein	A0A0A6YYJ8	Putative RNA-binding protein Luc7-like 2 OS=Homo sapiens OX=9606 GN=LUC7L2 PE=4 SV=1	0	21.963	18	7	7	7	1	458	54.2	10.13	16.23	7
FALSE	High	IsMasterProtein	Q13242	Serine/arginine-rich splicing factor 9 OS=Homo sapiens OX=9606 GN=SRSF9 PE=1 SV=1	0	21.775	38	8	8	8	1	221	25.5	8.65	17.41	8
FALSE	High	IsMasterProtein	Q5T200	Zinc finger CCCH domain-containing protein 13 OS=Homo sapiens OX=9606 GN=ZC3H13 PE=1 SV=1	0	21.733	6	8	8	8	1	1668	196.5	9.42	15.06	8
FALSE	High	IsMasterProtein	A8K6U7	cDNA FLJ78252, highly similar to Homo sapiens heterogeneous nuclear ribonucleoprotein U-like 1 (HNRPUL1), transcript variant 1, mRNA OS=Homo sapiens OX=9606 PE=2 SV=1	0	21.632	10	8	8	8	1	856	95.6	6.92	13.68	8
FALSE	High	IsMasterProtein	O43684	Mitotic checkpoint protein BUB3 OS=Homo sapiens OX=9606 GN=BUB3 PE=1 SV=1	0	21.362	22	8	8	8	1	328	37.1	6.84	16.12	8
FALSE	High	IsMasterProtein	Q59HG1	Chromosome-associated kinesin KIF4A variant (Fragment) OS=Homo sapiens OX=9606 PE=2 SV=1	0	21.348	6	7	7	7	1	1235	140.3	6.27	14.32	7
FALSE	High	IsMasterProtein	B4DR52	Histone H2B OS=Homo sapiens OX=9606 PE=2 SV=1	0	21.26	27	4	9	4	1	166	18	10.32	17.84	4
FALSE	High	IsMasterProtein	Q01469	Fatty acid-binding protein 5 OS=Homo sapiens OX=9606 GN=FABP5 PE=1 SV=3	0	21.093	27	4	5	4	1	135	15.2	7.01	18.49	4
FALSE	High	IsMasterProtein	P42766	60S ribosomal protein L35 OS=Homo sapiens OX=9606 GN=RPL35 PE=1 SV=2	0	20.92	33	7	7	7	1	123	14.5	11.05	15.25	7
FALSE	High	IsMasterProtein	A0A0U1RRH7	Histone H2A OS=Homo sapiens OX=9606 PE=3 SV=1	0	20.766	27	7	8	2	1	170	18.5	11.52	18.24	7
FALSE	High	IsMasterProtein	Q53G85	Elongation factor 1-alpha (Fragment) OS=Homo sapiens OX=9606 PE=2 SV=1	0	20.744	15	8	8	8	1	462	50.1	9.01	15.24	8
FALSE	High	IsMasterProtein	J3KPP4	Cisplatin resistance-associated overexpressed protein, isoform CRA_b OS=Homo sapiens OX=9606 GN=LUC7L3 PE=1 SV=1	0	20.671	17	7	7	7	1	489	58.2	9.92	10.65	7
FALSE	High	IsMasterProtein	B2R9Y2	cDNA, FLJ94609 OS=Homo sapiens OX=9606 PE=2 SV=1	0	20.602	9	4	5	4	1	558	66.3	8.97	11.75	4
FALSE	High	IsMasterProtein	P0CG39	POTE ankyrin domain family member J OS=Homo sapiens OX=9606 GN=POTEJ PE=3 SV=1	0	20.46	6	6	8	2	1	1038	117.3	5.97	15.94	6
FALSE	High	IsMasterProtein	Q9C0J8	pre-mRNA 3' end processing protein WDR33 OS=Homo sapiens OX=9606 GN=WDR33 PE=1 SV=2	0	20.164	7	7	7	7	1	1336	145.8	9.17	10.31	7
FALSE	High	IsMasterProtein	Q9Y5B9	FACT complex subunit SPT16 OS=Homo sapiens OX=9606 GN=SUPT16H PE=1 SV=1	0	20.137	7	6	6	6	1	1047	119.8	5.66	15.4	6
FALSE	High	IsMasterProtein	Q13427	Peptidyl-prolyl cis-trans isomerase G OS=Homo sapiens OX=9606 GN=PPIG PE=1 SV=2	0	20.12	12	8	8	8	1	754	88.6	10.29	11.07	8
FALSE	High	IsMasterProtein	A8K4W0	40S ribosomal protein S3a OS=Homo sapiens OX=9606 GN=RPS3A PE=2 SV=1	0	20.067	27	7	7	7	1	264	29.9	9.73	13.75	7
FALSE	High	IsMasterProtein	H7C1M2	Protein SON (Fragment) OS=Homo sapiens OX=9606 GN=SON PE=1 SV=1	0	19.81	6	7	7	1	1	1454	159.9	9.13	15.72	7
FALSE	High	IsMasterProtein	Q86W42	THO complex subunit 6 homolog OS=Homo sapiens OX=9606 GN=THOC6 PE=1 SV=1	0	19.659	19	5	5	5	1	341	37.5	7.43	12.03	5
FALSE	High	IsMasterProtein	Q9Y5S9	RNA-binding protein 8A OS=Homo sapiens OX=9606 GN=RBM8A PE=1 SV=1	0	19.626	32	5	6	5	1	174	19.9	5.72	15.16	5
FALSE	High	IsMasterProtein	P62917	60S ribosomal protein L8 OS=Homo sapiens OX=9606 GN=RPL8 PE=1 SV=2	0	19.593	20	7	8	7	1	257	28	11.03	15.66	7
FALSE	High	IsMasterProtein	Q9UHB7	AF4/FMR2 family member 4 OS=Homo sapiens OX=9606 GN=AFF4 PE=1 SV=1	0	19.342	6	6	6	6	1	1163	127.4	9.31	12.98	6
FALSE	High	IsMasterProtein	Q6PJT7	Zinc finger CCCH domain-containing protein 14 OS=Homo sapiens OX=9606 GN=ZC3H14 PE=1 SV=1	0	19.157	13	7	7	7	1	736	82.8	7.31	11.17	7
FALSE	High	IsMasterProtein	A8K6J9	cDNA FLJ76879, highly similar to Homo sapiens DEAH (Asp-Glu-Ala-His) box polypeptide 8 (DHX8), mRNA OS=Homo sapiens OX=9606 PE=2 SV=1	0	19.14	6	7	7	7	1	1220	139.3	8.4	12.27	7
FALSE	High	IsMasterProtein	O60508	Pre-mRNA-processing factor 17 OS=Homo sapiens OX=9606 GN=CDC40 PE=1 SV=1	0	19.089	14	7	7	7	1	579	65.5	7.06	11.68	7
FALSE	High	IsMasterProtein	A2A3R6	40S ribosomal protein S6 OS=Homo sapiens OX=9606 GN=RPS6 PE=2 SV=1	0	18.922	18	6	6	6	1	249	28.7	10.84	14.36	6
FALSE	High	IsMasterProtein	F8W0W8	Serine/threonine-protein phosphatase OS=Homo sapiens OX=9606 GN=PPP1CC PE=1 SV=1	0	18.751	20	6	6	2	1	332	38.2	6.83	13.16	6
FALSE	High	IsMasterProtein	A0A024QYX3	RNA binding motif (RNP1, RRM) protein 3, isoform CRA_c OS=Homo sapiens OX=9606 GN=RBM3 PE=4 SV=1	0	18.638	35	4	5	4	1	157	17.2	8.91	12.88	4
FALSE	High	IsMasterProtein	A0A087WUZ3	Spectrin beta chain OS=Homo sapiens OX=9606 GN=SPTBN1 PE=1 SV=1	0	18.549	2	4	4	4	1	2366	274.7	5.57	15	4
FALSE	High	IsMasterProtein	Q59GY2	Ribosomal protein L4 variant (Fragment) OS=Homo sapiens OX=9606 PE=2 SV=1	0	18.417	15	5	5	5	1	441	49	11.02	14.42	5
FALSE	High	IsMasterProtein	B3KSZ4	cDNA FLJ37346 fis, clone BRAMY2021310, highly similar to Transcriptional repressor p66 beta OS=Homo sapiens OX=9606 PE=2 SV=1	0	18.392	15	6	6	6	1	593	65.2	9.74	11.94	6
FALSE	High	IsMasterProtein	Q13595	Transformer-2 protein homolog alpha OS=Homo sapiens OX=9606 GN=TRA2A PE=1 SV=1	0	18.357	18	6	6	6	1	282	32.7	11.27	12.57	6
FALSE	High	IsMasterProtein	A0A024R6W2	Nudix (Nucleoside diphosphate linked moiety X)-type motif 21, isoform CRA_a OS=Homo sapiens OX=9606 GN=NUDT21 PE=4 SV=1	0	18.304	21	5	5	5	1	227	26.2	8.82	10.68	5
FALSE	High	IsMasterProtein	B3KTJ9	cDNA FLJ38393 fis, clone FEBRA2007212 OS=Homo sapiens OX=9606 PE=2 SV=1	0	18.169	7	7	7	7	1	923	102.9	5.22	12.19	7
FALSE	High	IsMasterProtein	A0A140VJE8	AP complex subunit beta OS=Homo sapiens OX=9606 GN=AP2B1 PE=2 SV=1	0	18.165	8	7	7	7	1	951	105.6	5.34	11.86	7
FALSE	High	IsMasterProtein	P31942	Heterogeneous nuclear ribonucleoprotein H3 OS=Homo sapiens OX=9606 GN=HNRNPH3 PE=1 SV=2	0	18.113	17	5	5	4	1	346	36.9	6.87	10.9	5
FALSE	High	IsMasterProtein	P62424	60S ribosomal protein L7a OS=Homo sapiens OX=9606 GN=RPL7A PE=1 SV=2	0	18.045	18	6	6	6	1	266	30	10.61	8.97	6
FALSE	High	IsMasterProtein	B2R9L6	cDNA, FLJ94450, highly similar to Homo sapiens cyclin-dependent kinase 9 (CDC2-related kinase) (CDK9), mRNA OS=Homo sapiens OX=9606 PE=2 SV=1	0	17.792	16	6	6	5	1	372	42.7	8.79	12.77	6
FALSE	High	IsMasterProtein	A0A024R017	Histone H2A OS=Homo sapiens OX=9606 GN=HIST1H2AC PE=3 SV=1	0	17.767	35	6	7	1	1	130	14.1	11.05	15.84	6
FALSE	High	IsMasterProtein	Q8WWY3	U4/U6 small nuclear ribonucleoprotein Prp31 OS=Homo sapiens OX=9606 GN=PRPF31 PE=1 SV=2	0	17.756	13	7	7	7	1	499	55.4	5.78	12.87	7
FALSE	High	IsMasterProtein	Q05519	Serine/arginine-rich splicing factor 11 OS=Homo sapiens OX=9606 GN=SRSF11 PE=1 SV=1	0	17.544	14	4	6	4	1	484	53.5	10.52	15.88	4
FALSE	High	IsMasterProtein	Q6UN15	Pre-mRNA 3'-end-processing factor FIP1 OS=Homo sapiens OX=9606 GN=FIP1L1 PE=1 SV=1	0	17.437	14	6	6	6	1	594	66.5	5.59	10.34	6
FALSE	High	IsMasterProtein	B3KUJ0	cDNA FLJ39996 fis, clone STOMA2002166, highly similar to Splicing factor 3B subunit 4 OS=Homo sapiens OX=9606 PE=2 SV=1	0	17.414	15	4	4	4	1	424	44.5	8.24	14.12	4
FALSE	High	IsMasterProtein	Q96CW1	AP-2 complex subunit mu OS=Homo sapiens OX=9606 GN=AP2M1 PE=1 SV=2	0	17.411	16	8	8	8	1	435	49.6	9.54	14.45	8
FALSE	High	IsMasterProtein	A0A0D9SF53	ATP-dependent RNA helicase DDX3X OS=Homo sapiens OX=9606 GN=DDX3X PE=1 SV=1	0	17.355	9	6	6	6	1	733	81.4	8.07	13.17	6
FALSE	High	IsMasterProtein	B7Z6Z4	cDNA FLJ56329, highly similar to Myosin light polypeptide 6 OS=Homo sapiens OX=9606 GN=MYL6 PE=1 SV=1	0	17.339	22	4	5	4	1	238	26.7	5.08	11.87	4
FALSE	High	IsMasterProtein	P84090	Enhancer of rudimentary homolog OS=Homo sapiens OX=9606 GN=ERH PE=1 SV=1	0	17.279	46	5	5	5	1	104	12.3	5.92	11.91	5
FALSE	High	IsMasterProtein	A8K7D9	Importin subunit alpha OS=Homo sapiens OX=9606 PE=2 SV=1	0	17.136	11	4	4	4	1	529	57.8	5.4	11.52	4
FALSE	High	IsMasterProtein	Q09161	Nuclear cap-binding protein subunit 1 OS=Homo sapiens OX=9606 GN=NCBP1 PE=1 SV=1	0	17.104	8	6	6	6	1	790	91.8	6.43	9.97	6
FALSE	High	IsMasterProtein	A8K6X9	cDNA FLJ76427, highly similar to Homo sapiens SH2 domain binding protein 1 (tetratricopeptide repeat containing) (SH2BP1), mRNA OS=Homo sapiens OX=9606 PE=2 SV=1	0	17.056	7	9	10	9	1	1173	133.4	6.77	17.08	9
FALSE	High	IsMasterProtein	A0A024R321	Filamin B, beta (Actin binding protein 278), isoform CRA_a OS=Homo sapiens OX=9606 GN=FLNB PE=4 SV=1	0	17.017	2	7	7	3	1	2622	280.3	5.94	12.84	7
FALSE	High	IsMasterProtein	A0A024RD80	Heat shock protein 90kDa alpha (Cytosolic), class B member 1, isoform CRA_a OS=Homo sapiens OX=9606 GN=HSP90AB1 PE=3 SV=1	0	16.888	9	6	6	5	1	724	83.2	5.03	8.75	6
FALSE	High	IsMasterProtein	B0QYD3	DNA dC->dU-editing enzyme APOBEC-3B OS=Homo sapiens OX=9606 GN=APOBEC3B PE=1 SV=1	0	16.863	11	6	6	6	1	490	57.2	6.81	14.08	6
FALSE	High	IsMasterProtein	Q96QD9	UAP56-interacting factor OS=Homo sapiens OX=9606 GN=FYTTD1 PE=1 SV=3	0	16.676	17	5	5	5	1	318	35.8	11.78	12.69	5
FALSE	High	IsMasterProtein	Q01844	RNA-binding protein EWS OS=Homo sapiens OX=9606 GN=EWSR1 PE=1 SV=1	0	16.666	4	3	4	3	1	656	68.4	9.33	11.32	3
FALSE	High	IsMasterProtein	A8K6I4	cDNA FLJ76877, highly similar to Homo sapiens superkiller viralicidic activity 2-like 2 (SKIV2L2), mRNA OS=Homo sapiens OX=9606 PE=2 SV=1	0	16.661	5	5	6	5	1	1042	117.8	6.54	8.68	5
FALSE	High	IsMasterProtein	Q02880	DNA topoisomerase 2-beta OS=Homo sapiens OX=9606 GN=TOP2B PE=1 SV=3	0	16.633	4	6	6	1	1	1626	183.2	8	10.08	6
FALSE	High	IsMasterProtein	Q8N684	Cleavage and polyadenylation specificity factor subunit 7 OS=Homo sapiens OX=9606 GN=CPSF7 PE=1 SV=1	0	16.583	13	6	6	6	1	471	52	8	12.77	6
FALSE	High	IsMasterProtein	A0A087WVQ6	Clathrin heavy chain OS=Homo sapiens OX=9606 GN=CLTC PE=1 SV=1	0	16.52	4	7	7	7	1	1679	191.9	5.69	12.13	7
FALSE	High	IsMasterProtein	F8VXC8	SWI/SNF complex subunit SMARCC2 OS=Homo sapiens OX=9606 GN=SMARCC2 PE=1 SV=1	0	16.462	4	5	5	2	1	1245	136.1	5.71	9.88	5
FALSE	High	IsMasterProtein	B4DX78	cDNA FLJ55484, highly similar to ATP-dependent RNA helicase DDX39 (EC 3.6.1.-) OS=Homo sapiens OX=9606 PE=2 SV=1	0	16.268	12	5	6	5	1	470	53.7	5.9	12.86	5
FALSE	High	IsMasterProtein	Q96F88	Processing of 1, ribonuclease P/MRP subunit (S. cerevisiae) OS=Homo sapiens OX=9606 GN=POP1 PE=2 SV=1	0	16.157	7	6	6	6	1	1024	114.6	9.2	13.6	6
FALSE	High	IsMasterProtein	Q02241	Kinesin-like protein KIF23 OS=Homo sapiens OX=9606 GN=KIF23 PE=1 SV=3	0	16.151	6	5	5	5	1	960	110	8.51	11.1	5
FALSE	High	IsMasterProtein	P04843	Dolichyl-diphosphooligosaccharide--protein glycosyltransferase subunit 1 OS=Homo sapiens OX=9606 GN=RPN1 PE=1 SV=1	0	15.961	9	5	5	5	1	607	68.5	6.38	12.22	5
FALSE	High	IsMasterProtein	Q6NUQ4	Transmembrane protein 214 OS=Homo sapiens OX=9606 GN=TMEM214 PE=1 SV=2	0	15.822	8	6	6	6	1	689	77.1	9.14	14.32	6
FALSE	High	IsMasterProtein	P22087	rRNA 2'-O-methyltransferase fibrillarin OS=Homo sapiens OX=9606 GN=FBL PE=1 SV=2	0	15.733	18	5	5	5	1	321	33.8	10.18	10.52	5
FALSE	High	IsMasterProtein	D3DU92	RNA binding protein S1, serine-rich domain, isoform CRA_a OS=Homo sapiens OX=9606 GN=RNPS1 PE=1 SV=1	0	15.723	11	3	4	3	1	305	34.2	11.84	11.98	3
FALSE	High	IsMasterProtein	Q96AG4	Leucine-rich repeat-containing protein 59 OS=Homo sapiens OX=9606 GN=LRRC59 PE=1 SV=1	0	15.647	15	4	4	4	1	307	34.9	9.57	10.71	4
FALSE	High	IsMasterProtein	O75190	DnaJ homolog subfamily B member 6 OS=Homo sapiens OX=9606 GN=DNAJB6 PE=1 SV=2	0	15.57	16	4	4	4	1	326	36.1	9.16	9.19	4
FALSE	High	IsMasterProtein	Q53F19	Nuclear cap-binding protein subunit 3 OS=Homo sapiens OX=9606 GN=NCBP3 PE=1 SV=2	0	15.542	9	6	6	6	1	620	70.5	5.73	13.78	6
FALSE	High	IsMasterProtein	A0A024R814	Ribosomal protein L7, isoform CRA_a OS=Homo sapiens OX=9606 GN=RPL7 PE=4 SV=1	0	15.517	29	7	7	7	1	259	30.4	10.71	11.9	7
FALSE	High	IsMasterProtein	V9HW00	Epididymis secretory sperm binding protein Li 77p (Fragment) OS=Homo sapiens OX=9606 GN=HEL-S-77p PE=2 SV=1	0	15.493	21	6	6	6	1	338	39	9.57	9.66	6
FALSE	High	IsMasterProtein	A0A024R5Z7	Annexin OS=Homo sapiens OX=9606 GN=ANXA2 PE=3 SV=1	0	15.466	17	5	5	5	1	339	38.6	7.75	12.23	5
FALSE	High	IsMasterProtein	Q13243	Serine/arginine-rich splicing factor 5 OS=Homo sapiens OX=9606 GN=SRSF5 PE=1 SV=1	0	15.36	21	5	5	4	1	272	31.2	11.59	11.05	5
FALSE	High	IsMasterProtein	P62316	Small nuclear ribonucleoprotein Sm D2 OS=Homo sapiens OX=9606 GN=SNRPD2 PE=1 SV=1	0	15.304	47	5	6	5	1	118	13.5	9.91	16.43	5
FALSE	High	IsMasterProtein	B2RBR9	cDNA, FLJ95650, highly similar to Homo sapiens karyopherin (importin) beta 1 (KPNB1), mRNA OS=Homo sapiens OX=9606 PE=2 SV=1	0	15.169	7	5	5	5	1	876	97.1	4.78	10.53	5
FALSE	High	IsMasterProtein	Q9NVI7	ATPase family AAA domain-containing protein 3A OS=Homo sapiens OX=9606 GN=ATAD3A PE=1 SV=2	0	15.001	8	5	5	5	1	634	71.3	8.98	12.8	5
FALSE	High	IsMasterProtein	P30260	Cell division cycle protein 27 homolog OS=Homo sapiens OX=9606 GN=CDC27 PE=1 SV=2	0	14.989	6	4	4	4	1	824	91.8	7.02	7.82	4
FALSE	High	IsMasterProtein	A0A1S5UZ07	Talin-1 OS=Homo sapiens OX=9606 GN=TLN1 PE=2 SV=1	0	14.915	3	5	5	5	1	2558	271.3	6.11	6.8	5
FALSE	High	IsMasterProtein	Q5JR94	40S ribosomal protein S8 OS=Homo sapiens OX=9606 GN=RPS8 PE=2 SV=1	0	14.799	22	4	4	4	1	208	24.2	10.32	10.9	4
FALSE	High	IsMasterProtein	P18206	Vinculin OS=Homo sapiens OX=9606 GN=VCL PE=1 SV=4	0	14.793	5	6	6	6	1	1134	123.7	5.66	10.85	6
FALSE	High	IsMasterProtein	P61254	60S ribosomal protein L26 OS=Homo sapiens OX=9606 GN=RPL26 PE=1 SV=1	0	14.69	30	6	6	6	1	145	17.2	10.55	13.9	6
FALSE	High	IsMasterProtein	P41223	Protein BUD31 homolog OS=Homo sapiens OX=9606 GN=BUD31 PE=1 SV=2	0	14.629	38	5	5	5	1	144	17	8.82	9.24	5
FALSE	High	IsMasterProtein	Q92522	Histone H1x OS=Homo sapiens OX=9606 GN=H1FX PE=1 SV=1	0	14.594	20	5	7	5	1	213	22.5	10.76	17	5
FALSE	High	IsMasterProtein	Q9Y5B6	PAX3- and PAX7-binding protein 1 OS=Homo sapiens OX=9606 GN=PAXBP1 PE=1 SV=2	0	14.55	7	6	6	6	1	917	104.7	5.68	8.81	6
FALSE	High	IsMasterProtein	Q0IIN1	Keratin 77 OS=Homo sapiens OX=9606 GN=KRT77 PE=1 SV=1	0	14.527	7	5	5	1	1	578	61.8	5.85	12.43	5
FALSE	High	IsMasterProtein	Q9Y2X3	Nucleolar protein 58 OS=Homo sapiens OX=9606 GN=NOP58 PE=1 SV=1	0	14.488	8	3	3	3	1	529	59.5	8.92	9.4	3
FALSE	High	IsMasterProtein	O95235	Kinesin-like protein KIF20A OS=Homo sapiens OX=9606 GN=KIF20A PE=1 SV=1	0	14.464	5	4	4	4	1	890	100.2	6.92	5.32	4
FALSE	High	IsMasterProtein	A0A024R572	Splicing factor 1, isoform CRA_h OS=Homo sapiens OX=9606 GN=SF1 PE=4 SV=1	0	14.436	9	5	5	5	1	639	68.3	8.98	11.81	5
FALSE	High	IsMasterProtein	A0A024R663	Kinectin 1 (Kinesin receptor), isoform CRA_a OS=Homo sapiens OX=9606 GN=KTN1 PE=4 SV=1	0	14.419	4	5	5	5	1	1357	156.2	5.64	9.39	5
FALSE	High	IsMasterProtein	Q9ULR0	Pre-mRNA-splicing factor ISY1 homolog OS=Homo sapiens OX=9606 GN=ISY1 PE=1 SV=3	0	14.417	15	5	5	5	1	285	33	5.17	10.39	5
FALSE	High	IsMasterProtein	O95104	Splicing factor, arginine/serine-rich 15 OS=Homo sapiens OX=9606 GN=SCAF4 PE=1 SV=3	0	14.115	4	4	4	4	1	1147	125.8	9.55	11.23	4
FALSE	High	IsMasterProtein	A0A024R1I7	Tuftelin-interacting protein 11 OS=Homo sapiens OX=9606 GN=TFIP11 PE=3 SV=1	0	14.043	6	6	6	6	1	837	96.8	5.67	5.55	6
FALSE	High	IsMasterProtein	A8KAK5	cDNA FLJ77399, highly similar to Homo sapiens cofactor required for Sp1 transcriptional activation, subunit 2, 150kDa (CRSP2), mRNA OS=Homo sapiens OX=9606 PE=2 SV=1	0	14.042	4	5	5	5	1	1454	160.5	8.73	6.76	5
FALSE	High	IsMasterProtein	Q5SQH4	DBP2 protein OS=Homo sapiens OX=9606 GN=DBP2 PE=2 SV=1	0	14.039	6	5	5	5	1	1041	119.2	6.8	7.47	5
FALSE	High	IsMasterProtein	A8K521	DNA helicase OS=Homo sapiens OX=9606 PE=2 SV=1	0	14.021	8	4	4	4	1	734	82.2	8.37	6.76	4
FALSE	High	IsMasterProtein	Q96B26	Exosome complex component RRP43 OS=Homo sapiens OX=9606 GN=EXOSC8 PE=1 SV=1	0	14.012	16	3	3	3	1	276	30	5.3	8.58	3
FALSE	High	IsMasterProtein	A0A2R8Y422	Uncharacterized protein OS=Homo sapiens OX=9606 PE=4 SV=1	0	13.988	26	4	10	4	1	156	18	9.47	23.89	4
FALSE	High	IsMasterProtein	Q58EY4	SWI/SNF related, matrix associated, actin dependent regulator of chromatin, subfamily c, member 1 OS=Homo sapiens OX=9606 GN=SMARCC1 PE=2 SV=1	0	13.964	5	5	5	2	1	1105	122.8	5.72	8.95	5
FALSE	High	IsMasterProtein	Q66K53	HNRPA3 protein (Fragment) OS=Homo sapiens OX=9606 GN=HNRPA3 PE=2 SV=1	0	13.958	24	3	6	1	1	189	17.9	9.39	24.78	3
FALSE	High	IsMasterProtein	A0A024QZH6	Serine arginine-rich pre-mRNA splicing factor SR-A1, isoform CRA_a OS=Homo sapiens OX=9606 GN=SR-A1 PE=4 SV=1	0	13.858	4	5	5	4	1	1312	139.2	9.25	4.64	5
FALSE	High	IsMasterProtein	Q92804	TATA-binding protein-associated factor 2N OS=Homo sapiens OX=9606 GN=TAF15 PE=1 SV=1	0	13.836	5	3	4	1	1	592	61.8	8.02	11.85	3
FALSE	High	IsMasterProtein	P09661	U2 small nuclear ribonucleoprotein A' OS=Homo sapiens OX=9606 GN=SNRPA1 PE=1 SV=2	0	13.794	24	6	6	6	1	255	28.4	8.62	13.28	6
FALSE	High	IsMasterProtein	A8MUS3	60S ribosomal protein L23a OS=Homo sapiens OX=9606 GN=RPL23A PE=1 SV=1	0	13.576	16	4	4	4	1	194	21.9	10.48	11.37	4
FALSE	High	IsMasterProtein	P27694	Replication protein A 70 kDa DNA-binding subunit OS=Homo sapiens OX=9606 GN=RPA1 PE=1 SV=2	0	13.559	9	5	5	5	1	616	68.1	7.21	7.09	5
FALSE	High	IsMasterProtein	H0YKD8	60S ribosomal protein L28 OS=Homo sapiens OX=9606 GN=RPL28 PE=1 SV=1	0	13.546	31	6	7	6	1	170	19.1	11.46	11.06	6
FALSE	High	IsMasterProtein	Q09028	Histone-binding protein RBBP4 OS=Homo sapiens OX=9606 GN=RBBP4 PE=1 SV=3	0	13.525	13	4	4	4	1	425	47.6	4.89	7.26	4
FALSE	High	IsMasterProtein	A0A024RAH8	RNA helicase OS=Homo sapiens OX=9606 GN=DDX18 PE=3 SV=1	0	13.487	7	4	4	4	1	670	75.4	9.5	9.74	4
FALSE	High	IsMasterProtein	A0A0C4DG89	Probable ATP-dependent RNA helicase DDX46 OS=Homo sapiens OX=9606 GN=DDX46 PE=1 SV=1	0	13.308	7	7	7	7	1	1032	117.4	9.29	9.14	7
FALSE	High	IsMasterProtein	A8K9U0	cDNA FLJ78260, highly similar to Homo sapiens RNA binding motif protein 4, mRNA OS=Homo sapiens OX=9606 PE=2 SV=1	0	13.29	15	4	4	4	1	364	40.3	7.08	7.64	4
FALSE	High	IsMasterProtein	Q13769	THO complex subunit 5 homolog OS=Homo sapiens OX=9606 GN=THOC5 PE=1 SV=2	0	13.273	8	5	5	5	1	683	78.5	6.87	8.5	5
FALSE	High	IsMasterProtein	A0A024RDQ8	Replication factor C (Activator 1) 3, 38kDa, isoform CRA_a OS=Homo sapiens OX=9606 GN=RFC3 PE=4 SV=1	0	13.244	11	4	4	4	1	356	40.5	8.34	5.89	4
FALSE	High	IsMasterProtein	B5BUB1	RuvB-like helicase (Fragment) OS=Homo sapiens OX=9606 GN=RUVBL1 PE=2 SV=1	0	13.229	11	4	4	4	1	456	50.2	6.42	8.52	4
FALSE	High	IsMasterProtein	B4DPP6	cDNA FLJ54371, highly similar to Serum albumin OS=Homo sapiens OX=9606 PE=2 SV=1	0	13.183	9	6	7	6	1	618	70.3	6.09	12.31	6
FALSE	High	IsMasterProtein	D9YZV5	Tropomyosin 1 (Alpha) isoform 4 OS=Homo sapiens OX=9606 GN=TPM1 PE=3 SV=1	0	13.127	19	6	6	6	1	284	32.9	4.78	9.81	6
FALSE	High	IsMasterProtein	Q9NYV4	Cyclin-dependent kinase 12 OS=Homo sapiens OX=9606 GN=CDK12 PE=1 SV=2	0	13.062	5	5	5	4	1	1490	164.1	9.44	8.74	5
FALSE	High	IsMasterProtein	A0A024R4A0	Nucleolin, isoform CRA_b OS=Homo sapiens OX=9606 GN=NCL PE=4 SV=1	0	12.939	7	5	5	5	1	710	76.6	4.7	6.43	5
FALSE	High	IsMasterProtein	V9HW01	Epididymis secretory protein Li 310 OS=Homo sapiens OX=9606 GN=HEL-S-310 PE=2 SV=1	0	12.9	19	3	4	3	1	157	17.8	11.25	8.22	3
FALSE	High	IsMasterProtein	X6RAL5	Histone deacetylase complex subunit SAP18 OS=Homo sapiens OX=9606 GN=SAP18 PE=1 SV=1	0	12.854	26	8	8	8	1	172	19.5	9.8	5.47	8
FALSE	High	IsMasterProtein	Q14966	Zinc finger protein 638 OS=Homo sapiens OX=9606 GN=ZNF638 PE=1 SV=2	0	12.749	3	5	5	5	1	1978	220.5	6.38	4.52	5
FALSE	High	IsMasterProtein	Q02040	A-kinase anchor protein 17A OS=Homo sapiens OX=9606 GN=AKAP17A PE=1 SV=2	0	12.57	6	5	5	5	1	695	80.7	9.73	9.54	5
FALSE	High	IsMasterProtein	Q5T8P6	RNA-binding protein 26 OS=Homo sapiens OX=9606 GN=RBM26 PE=1 SV=3	0	12.561	5	5	5	4	1	1007	113.5	9.16	5.61	5
FALSE	High	IsMasterProtein	Q15147	1-phosphatidylinositol 4,5-bisphosphate phosphodiesterase beta-4 OS=Homo sapiens OX=9606 GN=PLCB4 PE=1 SV=3	0	12.48	4	6	6	6	1	1175	134.4	6.9	8.84	6
FALSE	High	IsMasterProtein	A0A024R3X4	Heat shock 60kDa protein 1 (Chaperonin), isoform CRA_a OS=Homo sapiens OX=9606 GN=HSPD1 PE=2 SV=1	0	12.451	8	4	4	4	1	573	61	5.87	7.85	4
FALSE	High	IsMasterProtein	P62306	Small nuclear ribonucleoprotein F OS=Homo sapiens OX=9606 GN=SNRPF PE=1 SV=1	0	12.303	24	2	4	2	1	86	9.7	4.67	13.02	2
FALSE	High	IsMasterProtein	Q69YN4	Protein virilizer homolog OS=Homo sapiens OX=9606 GN=VIRMA PE=1 SV=2	0	12.289	2	4	4	4	1	1812	201.9	5.01	7.7	4
FALSE	High	IsMasterProtein	Q8N9M1	Uncharacterized protein C19orf47 OS=Homo sapiens OX=9606 GN=C19orf47 PE=1 SV=1	0	12.276	11	4	4	4	1	422	44.7	10.11	5.43	4
FALSE	High	IsMasterProtein	Q9HCG8	Pre-mRNA-splicing factor CWC22 homolog OS=Homo sapiens OX=9606 GN=CWC22 PE=1 SV=3	0	12.216	5	5	5	5	1	908	105.4	7.03	9.61	5
FALSE	High	IsMasterProtein	P62314	Small nuclear ribonucleoprotein Sm D1 OS=Homo sapiens OX=9606 GN=SNRPD1 PE=1 SV=1	0	12.167	29	3	3	3	1	119	13.3	11.56	10.05	3
FALSE	High	IsMasterProtein	P26038	Moesin OS=Homo sapiens OX=9606 GN=MSN PE=1 SV=3	0	12.142	7	5	5	2	1	577	67.8	6.4	8.62	5
FALSE	High	IsMasterProtein	P42677	40S ribosomal protein S27 OS=Homo sapiens OX=9606 GN=RPS27 PE=1 SV=3	0	12.138	40	4	4	4	1	84	9.5	9.45	10.04	4
FALSE	High	IsMasterProtein	A0A0A6YYL6	Protein RPL17-C18orf32 OS=Homo sapiens OX=9606 GN=RPL17-C18orf32 PE=3 SV=1	0	12.097	21	4	4	4	1	228	26.4	10.1	5.58	4
FALSE	High	IsMasterProtein	O60832	H/ACA ribonucleoprotein complex subunit DKC1 OS=Homo sapiens OX=9606 GN=DKC1 PE=1 SV=3	0	12.072	10	5	5	5	1	514	57.6	9.42	7.58	5
FALSE	High	IsMasterProtein	Q8WXF1	Paraspeckle component 1 OS=Homo sapiens OX=9606 GN=PSPC1 PE=1 SV=1	0	12.004	9	5	5	4	1	523	58.7	6.67	10.99	5
FALSE	High	IsMasterProtein	Q12996	Cleavage stimulation factor subunit 3 OS=Homo sapiens OX=9606 GN=CSTF3 PE=1 SV=1	0	11.956	8	4	4	4	1	717	82.9	8.12	9.32	4
FALSE	High	IsMasterProtein	P23396	40S ribosomal protein S3 OS=Homo sapiens OX=9606 GN=RPS3 PE=1 SV=2	0	11.945	18	5	5	5	1	243	26.7	9.66	8.36	5
FALSE	High	IsMasterProtein	Q8NDT2	Putative RNA-binding protein 15B OS=Homo sapiens OX=9606 GN=RBM15B PE=1 SV=3	0	11.876	4	4	5	4	1	890	97.1	9.85	10.82	4
FALSE	High	IsMasterProtein	Q2TNI1	Caveolin OS=Homo sapiens OX=9606 GN=CAV1 PE=2 SV=1	0	11.779	24	4	4	4	1	178	20.5	6.02	8.87	4
FALSE	High	IsMasterProtein	Q9Y230	RuvB-like 2 OS=Homo sapiens OX=9606 GN=RUVBL2 PE=1 SV=3	0	11.602	9	4	4	4	1	463	51.1	5.64	7.33	4
FALSE	High	IsMasterProtein	M0R2Z9	SURP and G-patch domain-containing protein 2 OS=Homo sapiens OX=9606 GN=SUGP2 PE=1 SV=1	0	11.553	3	3	3	3	1	1096	121.5	7.4	6.87	3
FALSE	High	IsMasterProtein	Q15182	Small nuclear ribonucleoprotein-associated protein OS=Homo sapiens OX=9606 GN=SNRPB PE=2 SV=1	0	11.43	18	6	7	6	1	285	29.7	10.07	9.4	6
FALSE	High	IsMasterProtein	P31689	DnaJ homolog subfamily A member 1 OS=Homo sapiens OX=9606 GN=DNAJA1 PE=1 SV=2	0	11.418	8	3	4	3	1	397	44.8	7.08	9.3	3
FALSE	High	IsMasterProtein	Q6KC79	Nipped-B-like protein OS=Homo sapiens OX=9606 GN=NIPBL PE=1 SV=2	0	11.411	1	4	4	4	1	2804	315.9	7.91	7.59	4
FALSE	High	IsMasterProtein	B2RBM8	cDNA, FLJ95596, highly similar to Homo sapiens activity-dependent neuroprotector (ADNP), mRNA OS=Homo sapiens OX=9606 PE=2 SV=1	0	11.271	6	5	5	5	1	1102	123.5	7.42	8.63	5
FALSE	High	IsMasterProtein	J3QRS3	Myosin regulatory light chain 12A OS=Homo sapiens OX=9606 GN=MYL12A PE=1 SV=1	0	11.192	17	3	3	3	1	177	20.4	4.75	8.09	3
FALSE	High	IsMasterProtein	P46063	ATP-dependent DNA helicase Q1 OS=Homo sapiens OX=9606 GN=RECQL PE=1 SV=3	0	11.032	6	4	4	4	1	649	73.4	7.88	8.25	4
FALSE	High	IsMasterProtein	Q16891	MICOS complex subunit MIC60 OS=Homo sapiens OX=9606 GN=IMMT PE=1 SV=1	0	10.989	6	4	4	4	1	758	83.6	6.48	6.76	4
FALSE	High	IsMasterProtein	Q08945	FACT complex subunit SSRP1 OS=Homo sapiens OX=9606 GN=SSRP1 PE=1 SV=1	0	10.988	6	4	4	4	1	709	81	6.87	7.19	4
FALSE	High	IsMasterProtein	A0A024R0H6	Paf1, RNA polymerase II associated factor, homolog (S. cerevisiae), isoform CRA_a OS=Homo sapiens OX=9606 GN=PAF1 PE=4 SV=1	0	10.941	7	3	3	3	1	531	59.9	4.63	7.89	3
FALSE	High	IsMasterProtein	B2RBA6	DNA replication licensing factor MCM7 OS=Homo sapiens OX=9606 GN=MCM7 PE=2 SV=1	0	10.918	6	5	6	5	1	719	81.2	6.46	6.24	5
FALSE	High	IsMasterProtein	Q92621	Nuclear pore complex protein Nup205 OS=Homo sapiens OX=9606 GN=NUP205 PE=1 SV=3	0	10.916	2	5	5	5	1	2012	227.8	6.19	7.12	5
FALSE	High	IsMasterProtein	A0A0B4J1V9	Helicase, lymphoid-specific, isoform CRA_b OS=Homo sapiens OX=9606 GN=HELLS PE=1 SV=1	0	10.867	5	4	4	4	1	884	102.7	7.65	7.55	4
FALSE	High	IsMasterProtein	E7EVA0	Microtubule-associated protein OS=Homo sapiens OX=9606 GN=MAP4 PE=1 SV=1	0	10.785	2	3	3	3	1	2297	245.3	6.23	8.29	3
FALSE	High	IsMasterProtein	O76021	Ribosomal L1 domain-containing protein 1 OS=Homo sapiens OX=9606 GN=RSL1D1 PE=1 SV=3	0	10.617	11	5	5	5	1	490	54.9	10.13	6.45	5
FALSE	High	IsMasterProtein	P62280	40S ribosomal protein S11 OS=Homo sapiens OX=9606 GN=RPS11 PE=1 SV=3	0	10.568	23	4	4	4	1	158	18.4	10.3	6.68	4
FALSE	High	IsMasterProtein	Q29RF7	Sister chromatid cohesion protein PDS5 homolog A OS=Homo sapiens OX=9606 GN=PDS5A PE=1 SV=1	0	10.528	4	5	5	5	1	1337	150.7	7.91	6.79	5
FALSE	High	IsMasterProtein	P04406	Glyceraldehyde-3-phosphate dehydrogenase OS=Homo sapiens OX=9606 GN=GAPDH PE=1 SV=3	0	10.474	11	3	3	3	1	335	36	8.46	7.86	3
FALSE	High	IsMasterProtein	A0A0S2Z5U3	Heterogeneous nuclear ribonucleoprotein L-like isoform 2 (Fragment) OS=Homo sapiens OX=9606 GN=HNRPLL PE=2 SV=1	0	10.428	8	4	4	3	1	573	63.6	7.3	6.73	4
FALSE	High	IsMasterProtein	B2R6J2	cDNA, FLJ92973, highly similar to Homo sapiens villin 2 (ezrin) (VIL2), mRNA OS=Homo sapiens OX=9606 PE=2 SV=1	0	10.419	6	4	4	1	1	586	69.4	6.27	8.37	4
FALSE	High	IsMasterProtein	P35249	Replication factor C subunit 4 OS=Homo sapiens OX=9606 GN=RFC4 PE=1 SV=2	0	10.358	10	3	3	3	1	363	39.7	8.02	8.1	3
FALSE	High	IsMasterProtein	P06733	Alpha-enolase OS=Homo sapiens OX=9606 GN=ENO1 PE=1 SV=2	0	10.273	11	5	5	5	1	434	47.1	7.39	6.34	5
FALSE	High	IsMasterProtein	Q86U42	Polyadenylate-binding protein 2 OS=Homo sapiens OX=9606 GN=PABPN1 PE=1 SV=3	0	10.203	10	3	3	3	1	306	32.7	5.06	5.11	3
FALSE	High	IsMasterProtein	B2R7W3	Breast carcinoma amplified sequence 2, isoform CRA_a OS=Homo sapiens OX=9606 GN=BCAS2 PE=2 SV=1	0	10.057	10	2	3	2	1	225	26.1	5.66	8.17	2
FALSE	High	IsMasterProtein	Q8NAV1	Pre-mRNA-splicing factor 38A OS=Homo sapiens OX=9606 GN=PRPF38A PE=1 SV=1	0	9.99	10	3	4	3	1	312	37.5	9.96	10.08	3
FALSE	High	IsMasterProtein	B2RB52	cDNA, FLJ95314, highly similar to Homo sapiens transducin (beta)-like 2 (TBL2), transcript variant 1, mRNA OS=Homo sapiens OX=9606 PE=2 SV=1	0	9.973	8	3	3	3	1	447	49.8	9.44	5.47	3
FALSE	High	IsMasterProtein	Q9BQG0	Myb-binding protein 1A OS=Homo sapiens OX=9606 GN=MYBBP1A PE=1 SV=2	0	9.967	3	4	4	4	1	1328	148.8	9.28	6.99	4
FALSE	High	IsMasterProtein	A0A0K0Q2Z1	Serpin peptidase inhibitor clade C member 1 OS=Homo sapiens OX=9606 GN=SERPINC1 PE=2 SV=1	0	9.885	9	5	5	5	1	464	52.5	6.71	11.06	5
FALSE	High	IsMasterProtein	Q59EJ3	Heat shock 70kDa protein 1A variant (Fragment) OS=Homo sapiens OX=9606 PE=2 SV=1	0	9.883	4	3	3	2	1	709	77.4	6.3	6.92	3
FALSE	High	IsMasterProtein	A8K0T9	cDNA FLJ75422, highly similar to Homo sapiens capping protein (actin filament) muscle Z-line, alpha 1, mRNA OS=Homo sapiens OX=9606 PE=2 SV=1	0	9.865	14	3	3	3	1	286	32.9	5.69	7.53	3
FALSE	High	IsMasterProtein	B2R4D8	60S ribosomal protein L27 OS=Homo sapiens OX=9606 PE=2 SV=1	0	9.847	28	5	5	5	1	136	15.8	10.56	9.04	5
FALSE	High	IsMasterProtein	A0A024R9D3	Ribosomal protein L30, isoform CRA_b OS=Homo sapiens OX=9606 GN=RPL30 PE=3 SV=1	0	9.742	28	3	3	3	1	115	12.8	9.63	7.9	3
FALSE	High	IsMasterProtein	P62906	60S ribosomal protein L10a OS=Homo sapiens OX=9606 GN=RPL10A PE=1 SV=2	0	9.638	13	3	3	3	1	217	24.8	9.94	8.25	3
FALSE	High	IsMasterProtein	Q9BZZ5	Apoptosis inhibitor 5 OS=Homo sapiens OX=9606 GN=API5 PE=1 SV=3	0	9.637	8	4	4	4	1	524	59	7.34	6.45	4
FALSE	High	IsMasterProtein	P63173	60S ribosomal protein L38 OS=Homo sapiens OX=9606 GN=RPL38 PE=1 SV=2	0	9.607	50	3	3	3	1	70	8.2	10.1	4.19	3
FALSE	High	IsMasterProtein	Q8WUQ7	Cactin OS=Homo sapiens OX=9606 GN=CACTIN PE=1 SV=3	0	9.591	6	3	3	3	1	758	88.6	9.14	6.49	3
FALSE	High	IsMasterProtein	U4PSC4	Mediator of RNA polymerase II transcription subunit 4 (Fragment) OS=Homo sapiens OX=9606 GN=MED4 PE=2 SV=1	0	9.54	10	3	3	3	1	322	35.3	5.2	7.72	3
FALSE	High	IsMasterProtein	P43246	DNA mismatch repair protein Msh2 OS=Homo sapiens OX=9606 GN=MSH2 PE=1 SV=1	0	9.521	3	3	3	3	1	934	104.7	5.77	6.43	3
FALSE	High	IsMasterProtein	Q9Y3Y2	Chromatin target of PRMT1 protein OS=Homo sapiens OX=9606 GN=CHTOP PE=1 SV=2	0	9.52	15	3	3	3	1	248	26.4	12.23	7.58	3
FALSE	High	IsMasterProtein	O94913	Pre-mRNA cleavage complex 2 protein Pcf11 OS=Homo sapiens OX=9606 GN=PCF11 PE=1 SV=3	0	9.488	2	3	3	3	1	1555	172.9	8.48	8.03	3
FALSE	High	IsMasterProtein	Q9NW64	Pre-mRNA-splicing factor RBM22 OS=Homo sapiens OX=9606 GN=RBM22 PE=1 SV=1	0	9.424	11	5	5	5	1	420	46.9	8.54	8.43	5
FALSE	High	IsMasterProtein	Q496C9	D-aminoacyl-tRNA deacylase OS=Homo sapiens OX=9606 GN=DTD1 PE=2 SV=1	0	9.419	13	3	3	3	1	209	23.5	8.35	3.83	3
FALSE	High	IsMasterProtein	B2RBX8	cDNA, FLJ95758, highly similar to Homo sapiens GCIP-interacting protein p29 (P29), mRNA OS=Homo sapiens OX=9606 PE=2 SV=1	0	9.413	5	1	2	1	1	243	28.7	8.28	6.91	1
FALSE	High	IsMasterProtein	B7ZA12	cDNA, FLJ79026, highly similar to Dual specificity protein kinase CLK1 (EC2.7.12.1) OS=Homo sapiens OX=9606 PE=2 SV=1	0	9.386	7	4	4	4	1	526	61.7	8.88	4.95	4
FALSE	High	IsMasterProtein	Q9Y5Q9	General transcription factor 3C polypeptide 3 OS=Homo sapiens OX=9606 GN=GTF3C3 PE=1 SV=1	0	9.354	4	3	3	3	1	886	101.2	5.07	7.84	3
FALSE	High	IsMasterProtein	A0A024R136	Rac GTPase activating protein 1, isoform CRA_a OS=Homo sapiens OX=9606 GN=RACGAP1 PE=4 SV=1	0	9.32	6	4	4	4	1	632	71	8.88	6.97	4
FALSE	High	IsMasterProtein	M0QYS1	60S ribosomal protein L13a (Fragment) OS=Homo sapiens OX=9606 GN=RPL13A PE=1 SV=2	0	9.287	16	4	4	4	1	210	24.2	10.86	8.03	4
FALSE	High	IsMasterProtein	P62851	40S ribosomal protein S25 OS=Homo sapiens OX=9606 GN=RPS25 PE=1 SV=1	0	9.236	22	4	4	4	1	125	13.7	10.11	4.97	4
FALSE	High	IsMasterProtein	B2R4P2	cDNA, FLJ92164, highly similar to Homo sapiens peroxiredoxin 1 (PRDX1), mRNA OS=Homo sapiens OX=9606 PE=2 SV=1	0	9.234	17	4	4	4	1	199	22.2	8.38	8.32	4
FALSE	High	IsMasterProtein	D3DV26	S100 calcium binding protein A10 (Annexin II ligand, calpactin I, light polypeptide (P11)), isoform CRA_b (Fragment) OS=Homo sapiens OX=9606 GN=S100A10 PE=4 SV=1	0	9.227	13	3	4	3	1	205	22.3	10.33	8.03	3
FALSE	High	IsMasterProtein	Q01130	Serine/arginine-rich splicing factor 2 OS=Homo sapiens OX=9606 GN=SRSF2 PE=1 SV=4	0	9.183	15	4	4	4	1	221	25.5	11.85	6.47	4
FALSE	High	IsMasterProtein	Q6IPH7	RPL14 protein OS=Homo sapiens OX=9606 GN=RPL14 PE=1 SV=1	0	9.086	14	2	2	2	1	220	23.8	10.93	5.42	2
FALSE	High	IsMasterProtein	P13639	Elongation factor 2 OS=Homo sapiens OX=9606 GN=EEF2 PE=1 SV=4	0	9.086	4	3	3	2	1	858	95.3	6.83	6.6	3
FALSE	High	IsMasterProtein	A0A024R2U6	RNA binding motif protein 5, isoform CRA_a OS=Homo sapiens OX=9606 GN=RBM5 PE=4 SV=1	0	9.084	4	3	3	3	1	815	92.1	6.28	5.54	3
FALSE	High	IsMasterProtein	E9LUH4	Methyl-CpG-binding protein 2 OS=Homo sapiens OX=9606 GN=MECP2 PE=2 SV=1	0	9.067	10	4	4	4	1	511	55.1	9.96	6.75	4
FALSE	High	IsMasterProtein	Q6DN03	Putative histone H2B type 2-C OS=Homo sapiens OX=9606 GN=HIST2H2BC PE=5 SV=3	0	9.048	13	3	3	3	1	193	21.5	10.7	7.19	3
FALSE	High	IsMasterProtein	B2RC06	cDNA, FLJ95791, highly similar to Homo sapiens aurora kinase B (AURKB), mRNA OS=Homo sapiens OX=9606 PE=2 SV=1	0	9.031	10	3	3	3	1	344	39.3	9.36	4.15	3
FALSE	High	IsMasterProtein	Q99873	Protein arginine N-methyltransferase 1 OS=Homo sapiens OX=9606 GN=PRMT1 PE=1 SV=3	0	9.013	11	3	3	3	1	371	42.4	5.35	5.52	3
FALSE	High	IsMasterProtein	P84098	60S ribosomal protein L19 OS=Homo sapiens OX=9606 GN=RPL19 PE=1 SV=1	0	8.974	13	2	2	2	1	196	23.5	11.47	5.78	2
FALSE	High	IsMasterProtein	A8K401	Prohibitin, isoform CRA_a OS=Homo sapiens OX=9606 GN=PHB PE=2 SV=1	0	8.92	13	3	3	3	1	272	29.8	5.76	4.1	3
FALSE	High	IsMasterProtein	Q8NEY8	Periphilin-1 OS=Homo sapiens OX=9606 GN=PPHLN1 PE=1 SV=2	0	8.865	6	3	4	3	1	458	52.7	9.11	9.13	3
FALSE	High	IsMasterProtein	Q9UBU9	Nuclear RNA export factor 1 OS=Homo sapiens OX=9606 GN=NXF1 PE=1 SV=1	0	8.826	6	4	4	4	1	619	70.1	8.51	4	4
FALSE	High	IsMasterProtein	Q96J01	THO complex subunit 3 OS=Homo sapiens OX=9606 GN=THOC3 PE=1 SV=1	0	8.819	6	3	3	3	1	351	38.7	6.09	6.73	3
FALSE	High	IsMasterProtein	Q15746	Myosin light chain kinase, smooth muscle OS=Homo sapiens OX=9606 GN=MYLK PE=1 SV=4	0	8.755	1	2	2	2	1	1914	210.6	6.15	6.67	2
FALSE	High	IsMasterProtein	B2R802	cDNA, FLJ93681, highly similar to Homo sapiens small nuclear ribonucleoprotein polypeptide A (SNRPA), mRNA OS=Homo sapiens OX=9606 PE=2 SV=1	0	8.589	12	4	4	2	1	282	31.3	9.86	8.33	4
FALSE	High	IsMasterProtein	B2RDQ3	cDNA, FLJ96718, highly similar to Homo sapiens splicing factor, arginine/serine-rich 10 (transformer 2 homolog, Drosophila) (SFRS10), mRNA OS=Homo sapiens OX=9606 PE=2 SV=1	0	8.488	13	5	5	5	1	288	33.7	11.25	9.46	5
FALSE	High	IsMasterProtein	P08579	U2 small nuclear ribonucleoprotein B'' OS=Homo sapiens OX=9606 GN=SNRPB2 PE=1 SV=1	0	8.463	15	4	4	2	1	225	25.5	9.72	9.8	4
FALSE	High	IsMasterProtein	Q96ST3	Paired amphipathic helix protein Sin3a OS=Homo sapiens OX=9606 GN=SIN3A PE=1 SV=2	0	8.462	3	4	4	4	1	1273	145.1	7.25	2.05	4
FALSE	High	IsMasterProtein	A8K6Q4	cDNA FLJ76888, highly similar to Homo sapiens RNA binding motif protein 6 (RBM6), mRNA OS=Homo sapiens OX=9606 PE=2 SV=1	0	8.394	4	4	4	4	1	1123	128.5	6.32	4.09	4
FALSE	High	IsMasterProtein	Q15648	Mediator of RNA polymerase II transcription subunit 1 OS=Homo sapiens OX=9606 GN=MED1 PE=1 SV=4	0	8.371	2	4	4	4	1	1581	168.4	8.73	6.43	4
FALSE	High	IsMasterProtein	Q5VTL8	Pre-mRNA-splicing factor 38B OS=Homo sapiens OX=9606 GN=PRPF38B PE=1 SV=1	0	8.325	5	3	3	3	1	546	64.4	10.54	4.81	3
FALSE	High	IsMasterProtein	Q9NXV6	CDKN2A-interacting protein OS=Homo sapiens OX=9606 GN=CDKN2AIP PE=1 SV=3	0	8.191	5	2	2	2	1	580	61.1	9.01	5.36	2
FALSE	High	IsMasterProtein	O95758	Polypyrimidine tract-binding protein 3 OS=Homo sapiens OX=9606 GN=PTBP3 PE=1 SV=2	0	8.184	5	3	3	2	1	552	59.7	9.04	2.35	3
FALSE	High	IsMasterProtein	Q9NTJ3	Structural maintenance of chromosomes protein 4 OS=Homo sapiens OX=9606 GN=SMC4 PE=1 SV=2	0	8.066	2	3	3	3	1	1288	147.1	6.79	3.99	3
FALSE	High	IsMasterProtein	A0A024RC67	Protein regulator of cytokinesis 1, isoform CRA_e OS=Homo sapiens OX=9606 GN=PRC1 PE=4 SV=1	0	8.025	6	4	4	3	1	620	71.6	6.57	6.77	4
FALSE	High	IsMasterProtein	Q96EK6	Glucosamine 6-phosphate N-acetyltransferase OS=Homo sapiens OX=9606 GN=GNPNAT1 PE=1 SV=1	0	7.974	13	2	2	2	1	184	20.7	7.99	4.99	2
FALSE	High	IsMasterProtein	O75475	PC4 and SFRS1-interacting protein OS=Homo sapiens OX=9606 GN=PSIP1 PE=1 SV=1	0	7.923	7	3	3	3	1	530	60.1	9.13	3.93	3
FALSE	High	IsMasterProtein	A4D2Q0	Unc-84 homolog A (C. elegans) OS=Homo sapiens OX=9606 GN=UNC84A PE=4 SV=1	0	7.867	3	3	3	3	1	974	108.4	7.97	2.46	3
FALSE	High	IsMasterProtein	A0A0G2JM12	Casein kinase II subunit beta OS=Homo sapiens OX=9606 GN=CSNK2B PE=1 SV=1	0	7.859	11	3	3	3	1	304	34.7	4.59	5.27	3
FALSE	High	IsMasterProtein	A0A024QZG0	Ring finger protein 40, isoform CRA_a OS=Homo sapiens OX=9606 GN=RNF40 PE=4 SV=1	0	7.851	3	3	3	3	1	1001	113.6	6.29	6.23	3
FALSE	High	IsMasterProtein	P10599	Thioredoxin OS=Homo sapiens OX=9606 GN=TXN PE=1 SV=3	0	7.849	29	3	3	3	1	105	11.7	4.92	7.19	3
FALSE	High	IsMasterProtein	Q15149	Plectin OS=Homo sapiens OX=9606 GN=PLEC PE=1 SV=3	0	7.844	1	3	3	3	1	4684	531.5	5.96	5.68	3
FALSE	High	IsMasterProtein	Q9Y5Q8	General transcription factor 3C polypeptide 5 OS=Homo sapiens OX=9606 GN=GTF3C5 PE=1 SV=2	0	7.836	5	2	2	2	1	519	59.5	6.9	5.2	2
FALSE	High	IsMasterProtein	Q9HBB3	60S ribosomal protein L6 OS=Homo sapiens OX=9606 PE=2 SV=1	0	7.788	11	3	3	3	1	289	32.9	10.58	5.98	3
FALSE	High	IsMasterProtein	Q16630	Cleavage and polyadenylation specificity factor subunit 6 OS=Homo sapiens OX=9606 GN=CPSF6 PE=1 SV=2	0	7.71	5	2	2	2	1	551	59.2	7.15	6	2
FALSE	High	IsMasterProtein	A0A024R4M0	40S ribosomal protein S9 OS=Homo sapiens OX=9606 GN=RPS9 PE=1 SV=1	0	7.693	14	3	3	3	1	194	22.6	10.65	4.46	3
FALSE	High	IsMasterProtein	Q92769	Histone deacetylase 2 OS=Homo sapiens OX=9606 GN=HDAC2 PE=1 SV=2	0	7.69	8	3	3	2	1	488	55.3	5.91	6.83	3
FALSE	High	IsMasterProtein	M0R0R2	40S ribosomal protein S5 OS=Homo sapiens OX=9606 GN=RPS5 PE=1 SV=1	0	7.682	8	3	3	3	1	225	25.3	9.76	6.67	3
FALSE	High	IsMasterProtein	Q14331	Protein FRG1 OS=Homo sapiens OX=9606 GN=FRG1 PE=1 SV=1	0	7.666	10	2	2	2	1	258	29.2	9.01	4.86	2
FALSE	High	IsMasterProtein	Q9Y5M8	Signal recognition particle receptor subunit beta OS=Homo sapiens OX=9606 GN=SRPRB PE=1 SV=3	0	7.642	10	2	2	2	1	271	29.7	9.04	3.53	2
FALSE	High	IsMasterProtein	Q9Y6A4	Cilia- and flagella-associated protein 20 OS=Homo sapiens OX=9606 GN=CFAP20 PE=1 SV=1	0	7.622	12	2	2	2	1	193	22.8	9.76	5.24	2
FALSE	High	IsMasterProtein	Q9NXF1	Testis-expressed protein 10 OS=Homo sapiens OX=9606 GN=TEX10 PE=1 SV=2	0	7.564	3	3	3	3	1	929	105.6	9.36	4.09	3
FALSE	High	IsMasterProtein	A0A0S2Z492	DNA helicase OS=Homo sapiens OX=9606 GN=MCM3 PE=2 SV=1	0	7.547	5	3	3	3	1	833	93.7	6.38	5.56	3
FALSE	High	IsMasterProtein	E9PR30	40S ribosomal protein S30 OS=Homo sapiens OX=9606 GN=FAU PE=1 SV=1	0	7.541	12	3	3	3	1	98	10.9	11.56	5.58	3
FALSE	High	IsMasterProtein	H3BVG0	Nuclear pore complex protein Nup93 OS=Homo sapiens OX=9606 GN=NUP93 PE=1 SV=1	0	7.502	4	4	4	4	1	880	99.5	5.73	2.06	4
FALSE	High	IsMasterProtein	P19784	Casein kinase II subunit alpha' OS=Homo sapiens OX=9606 GN=CSNK2A2 PE=1 SV=1	0	7.497	9	3	3	2	1	350	41.2	8.56	0	3
FALSE	High	IsMasterProtein	Q9H147	Deoxynucleotidyltransferase terminal-interacting protein 1 OS=Homo sapiens OX=9606 GN=DNTTIP1 PE=1 SV=2	0	7.425	9	2	2	2	1	329	37	8.97	5.62	2
FALSE	High	IsMasterProtein	J3KQE5	GTP-binding nuclear protein Ran (Fragment) OS=Homo sapiens OX=9606 GN=RAN PE=1 SV=1	0	7.383	9	2	2	2	1	234	26.8	9.58	4.96	2
FALSE	High	IsMasterProtein	Q4G0J3	La-related protein 7 OS=Homo sapiens OX=9606 GN=LARP7 PE=1 SV=1	0	7.369	5	2	2	2	1	582	66.9	9.55	5.95	2
FALSE	High	IsMasterProtein	Q5BKZ1	DBIRD complex subunit ZNF326 OS=Homo sapiens OX=9606 GN=ZNF326 PE=1 SV=2	0	7.348	6	3	3	3	1	582	65.6	5.15	4.51	3
FALSE	High	IsMasterProtein	O96019	Actin-like protein 6A OS=Homo sapiens OX=9606 GN=ACTL6A PE=1 SV=1	0	7.34	6	2	2	2	1	429	47.4	5.6	5.34	2
FALSE	High	IsMasterProtein	Q9ULX6	A-kinase anchor protein 8-like OS=Homo sapiens OX=9606 GN=AKAP8L PE=1 SV=3	0	7.328	4	2	2	2	1	646	71.6	5.07	6.08	2
FALSE	High	IsMasterProtein	E5KSU5	Mitochondrial transcription factor A OS=Homo sapiens OX=9606 GN=TFAM PE=4 SV=1	0	7.324	12	3	3	3	1	246	29.1	9.72	3.91	3
FALSE	High	IsMasterProtein	P0C0S5	Histone H2A.Z OS=Homo sapiens OX=9606 GN=H2AFZ PE=1 SV=2	0	7.315	23	3	4	1	1	128	13.5	10.58	7.95	3
FALSE	High	IsMasterProtein	Q53GS0	G protein-binding protein CRFG variant (Fragment) OS=Homo sapiens OX=9606 PE=2 SV=1	0	7.274	5	3	3	3	1	634	73.8	9.47	4.15	3
FALSE	High	IsMasterProtein	Q03111	Protein ENL OS=Homo sapiens OX=9606 GN=MLLT1 PE=1 SV=2	0	7.147	4	2	2	2	1	559	62	8.59	5.04	2
FALSE	High	IsMasterProtein	Q9BV38	WD repeat-containing protein 18 OS=Homo sapiens OX=9606 GN=WDR18 PE=1 SV=2	0	7.12	6	3	3	3	1	432	47.4	6.7	3.97	3
FALSE	High	IsMasterProtein	P62277	40S ribosomal protein S13 OS=Homo sapiens OX=9606 GN=RPS13 PE=1 SV=2	0	7.088	9	2	2	2	1	151	17.2	10.54	6.5	2
FALSE	High	IsMasterProtein	P00441	Superoxide dismutase [Cu-Zn] OS=Homo sapiens OX=9606 GN=SOD1 PE=1 SV=2	0	7.05	14	2	3	2	1	154	15.9	6.13	5.89	2
FALSE	High	IsMasterProtein	Q8WVC0	RNA polymerase-associated protein LEO1 OS=Homo sapiens OX=9606 GN=LEO1 PE=1 SV=1	0	7.03	5	3	3	3	1	666	75.4	4.51	3.62	3
FALSE	High	IsMasterProtein	X6R4W8	BUB3-interacting and GLEBS motif-containing protein ZNF207 OS=Homo sapiens OX=9606 GN=ZNF207 PE=1 SV=1	0	6.978	5	2	2	2	1	497	52.6	8.47	5.77	2
FALSE	High	IsMasterProtein	B1AK66	Smad nuclear interacting protein 1 OS=Homo sapiens OX=9606 GN=SNIP1 PE=2 SV=1	0	6.975	5	1	1	1	1	396	45.8	9.99	4.56	1
FALSE	High	IsMasterProtein	Q00325	Phosphate carrier protein, mitochondrial OS=Homo sapiens OX=9606 GN=SLC25A3 PE=1 SV=2	0	6.951	7	3	3	3	1	362	40.1	9.38	2.08	3
FALSE	High	IsMasterProtein	Q99623	Prohibitin-2 OS=Homo sapiens OX=9606 GN=PHB2 PE=1 SV=2	0	6.913	7	2	2	2	1	299	33.3	9.83	4.95	2
FALSE	High	IsMasterProtein	P39023	60S ribosomal protein L3 OS=Homo sapiens OX=9606 GN=RPL3 PE=1 SV=2	0	6.912	6	3	3	3	1	403	46.1	10.18	4.7	3
FALSE	High	IsMasterProtein	A0A024R7E3	DNA (cytosine-5)-methyltransferase OS=Homo sapiens OX=9606 GN=DNMT1 PE=3 SV=1	0	6.9	2	3	3	3	1	1678	189.4	8.02	5.62	3
FALSE	High	IsMasterProtein	A0A024R1U2	PHD finger protein 5A, isoform CRA_a OS=Homo sapiens OX=9606 GN=PHF5A PE=4 SV=1	0	6.894	21	3	3	3	1	110	12.4	8.41	6.46	3
FALSE	High	IsMasterProtein	B5BU61	Histone deacetylase OS=Homo sapiens OX=9606 GN=HDAC1 PE=2 SV=1	0	6.844	6	3	3	2	1	482	55	5.48	4.29	3
FALSE	High	IsMasterProtein	P49792	E3 SUMO-protein ligase RanBP2 OS=Homo sapiens OX=9606 GN=RANBP2 PE=1 SV=2	0	6.824	1	2	2	2	1	3224	358	6.2	2.61	2
FALSE	High	IsMasterProtein	A0A024R2Q4	Ribosomal protein L15 OS=Homo sapiens OX=9606 GN=RPL15 PE=3 SV=1	0	6.821	11	3	3	3	1	204	24.1	11.62	5.36	3
FALSE	High	IsMasterProtein	Q9UKD2	mRNA turnover protein 4 homolog OS=Homo sapiens OX=9606 GN=MRTO4 PE=1 SV=2	0	6.797	12	3	3	3	1	239	27.5	8.29	1.7	3
FALSE	High	IsMasterProtein	Q59GX9	Ribosomal protein L5 variant (Fragment) OS=Homo sapiens OX=9606 PE=2 SV=1	0	6.786	8	2	2	2	1	303	35.2	9.85	5.72	2
FALSE	High	IsMasterProtein	A0A087WTW0	E3 ubiquitin-protein ligase UHRF1 OS=Homo sapiens OX=9606 GN=UHRF1 PE=1 SV=1	0	6.772	3	2	2	2	1	857	96.6	8.34	4.05	2
FALSE	High	IsMasterProtein	P39060	Collagen alpha-1(XVIII) chain OS=Homo sapiens OX=9606 GN=COL18A1 PE=1 SV=5	0	6.741	1	2	2	2	1	1754	178.1	6.01	4.3	2
FALSE	High	IsMasterProtein	H3BLV9	SRSF protein kinase 1 (Fragment) OS=Homo sapiens OX=9606 GN=SRPK1 PE=1 SV=1	0	6.729	4	2	2	2	1	671	76	6.28	4.38	2
FALSE	High	IsMasterProtein	P14373	Zinc finger protein RFP OS=Homo sapiens OX=9606 GN=TRIM27 PE=1 SV=1	0	6.728	4	2	2	2	1	513	58.5	6.21	5.29	2
FALSE	High	IsMasterProtein	B2RDZ9	cDNA, FLJ96850 OS=Homo sapiens OX=9606 PE=2 SV=1	0	6.727	10	3	3	3	1	291	31.9	5.27	6.46	3
FALSE	High	IsMasterProtein	E5KT65	DNA-directed RNA polymerase subunit RPABC1 OS=Homo sapiens OX=9606 PE=3 SV=1	0	6.726	13	3	3	3	1	210	24.5	5.95	4.27	3
FALSE	High	IsMasterProtein	Q7Z3D7	Uncharacterized protein DKFZp686E2459 OS=Homo sapiens OX=9606 GN=DKFZp686E2459 PE=2 SV=1	0	6.714	3	3	3	3	1	995	110.3	6.21	6.84	3
FALSE	High	IsMasterProtein	E7EX29	14-3-3 protein zeta/delta (Fragment) OS=Homo sapiens OX=9606 GN=YWHAZ PE=1 SV=1	0	6.622	9	2	2	2	1	246	28	4.92	4.62	2
FALSE	High	IsMasterProtein	A8K5C4	cDNA FLJ76290, highly similar to Homo sapiens TIA1 cytotoxic granule-associated RNA bindingprotein-like 1 (TIAL1), transcript variant 1, mRNA OS=Homo sapiens OX=9606 PE=2 SV=1	0	6.576	5	2	2	2	1	375	41.6	7.74	4.84	2
FALSE	High	IsMasterProtein	K7ES00	Histone H3.3 (Fragment) OS=Homo sapiens OX=9606 GN=H3F3B PE=1 SV=1	0	6.569	18	3	3	1	1	151	16.6	11.84	6.3	3
FALSE	High	IsMasterProtein	E7EPK1	Septin-7 OS=Homo sapiens OX=9606 GN=SEPT7 PE=1 SV=2	0	6.566	4	2	2	2	1	437	50.7	8.63	3.7	2
FALSE	High	IsMasterProtein	A0A161I202	Lactoferrin OS=Homo sapiens OX=9606 GN=LTF PE=2 SV=1	0	6.561	3	2	2	2	1	711	78.3	8.18	3.81	2
FALSE	High	IsMasterProtein	A3F768	NF-kappaB repressing factor OS=Homo sapiens OX=9606 GN=NRF PE=2 SV=1	0	6.536	4	3	3	3	1	690	77.5	8.73	1.62	3
FALSE	High	IsMasterProtein	Q92878	DNA repair protein RAD50 OS=Homo sapiens OX=9606 GN=RAD50 PE=1 SV=1	0	6.533	2	2	2	2	1	1312	153.8	6.89	3.74	2
FALSE	High	IsMasterProtein	B3V096	BetaCstF-64 variant 2 OS=Homo sapiens OX=9606 GN=CSTF2 PE=2 SV=1	0	6.495	5	3	3	3	1	597	62.9	6.87	1.87	3
FALSE	High	IsMasterProtein	O43447	Peptidyl-prolyl cis-trans isomerase H OS=Homo sapiens OX=9606 GN=PPIH PE=1 SV=1	0	6.461	13	2	2	2	1	177	19.2	8.07	5.14	2
FALSE	High	IsMasterProtein	Q6I9Y2	THO complex subunit 7 homolog OS=Homo sapiens OX=9606 GN=THOC7 PE=1 SV=3	0	6.437	11	2	2	2	1	204	23.7	5.67	4.14	2
FALSE	High	IsMasterProtein	B2RDF2	Pescadillo homolog OS=Homo sapiens OX=9606 GN=PES1 PE=2 SV=1	0	6.433	5	3	3	3	1	588	68	7.33	5.98	3
FALSE	High	IsMasterProtein	Q9Y3C7	Mediator of RNA polymerase II transcription subunit 31 OS=Homo sapiens OX=9606 GN=MED31 PE=1 SV=1	0	6.403	13	1	1	1	1	131	15.8	8.54	3.6	1
FALSE	High	IsMasterProtein	A8K9K8	rRNA adenine N(6)-methyltransferase OS=Homo sapiens OX=9606 PE=2 SV=1	0	6.331	7	2	2	2	1	313	35.2	9.91	4.46	2
FALSE	High	IsMasterProtein	P62318	Small nuclear ribonucleoprotein Sm D3 OS=Homo sapiens OX=9606 GN=SNRPD3 PE=1 SV=1	0	6.32	15	2	2	2	1	126	13.9	10.32	3.39	2
FALSE	High	IsMasterProtein	A8K032	Translocating chain-associated membrane protein OS=Homo sapiens OX=9606 PE=2 SV=1	0	6.31	7	3	3	3	1	374	43	9.63	5.76	3
FALSE	High	IsMasterProtein	P55084	Trifunctional enzyme subunit beta, mitochondrial OS=Homo sapiens OX=9606 GN=HADHB PE=1 SV=3	0	6.23	5	3	3	3	1	474	51.3	9.41	4.12	3
FALSE	High	IsMasterProtein	A0A1U9X972	PRRC2A OS=Homo sapiens OX=9606 PE=4 SV=1	0	6.144	2	3	3	3	1	2157	228.8	9.47	3.74	3
FALSE	High	IsMasterProtein	B3KN49	cDNA FLJ13562 fis, clone PLACE1008080, highly similar to Homo sapiens hexamethylene bis-acetamide inducible 1 (HEXIM1), mRNA OS=Homo sapiens OX=9606 PE=2 SV=1	0	6.124	5	1	1	1	1	359	40.6	4.89	3.74	1
FALSE	High	IsMasterProtein	D6RJ07	Zinc finger protein 346 OS=Homo sapiens OX=9606 GN=ZNF346 PE=1 SV=1	0	6.119	10	2	2	2	1	310	34.6	9.22	5.37	2
FALSE	High	IsMasterProtein	P57740	Nuclear pore complex protein Nup107 OS=Homo sapiens OX=9606 GN=NUP107 PE=1 SV=1	0	6.101	3	3	3	3	1	925	106.3	5.43	4.6	3
FALSE	High	IsMasterProtein	Q8N5F7	NF-kappa-B-activating protein OS=Homo sapiens OX=9606 GN=NKAP PE=1 SV=1	0	6.069	6	2	2	2	1	415	47.1	10.11	4.81	2
FALSE	High	IsMasterProtein	P23284	Peptidyl-prolyl cis-trans isomerase B OS=Homo sapiens OX=9606 GN=PPIB PE=1 SV=2	0	6.057	10	2	2	2	1	216	23.7	9.41	3.42	2
FALSE	High	IsMasterProtein	Q05DF2	SF3A2 protein (Fragment) OS=Homo sapiens OX=9606 GN=SF3A2 PE=2 SV=1	0	6.057	7	3	3	3	1	481	51.4	10.11	1.65	3
FALSE	High	IsMasterProtein	A0A024R702	Brain specific protein, isoform CRA_a OS=Homo sapiens OX=9606 GN=CGI-38 PE=4 SV=1	0	6.05	19	2	2	2	1	176	19	9.13	4.35	2
FALSE	High	IsMasterProtein	Q9UIG0	Tyrosine-protein kinase BAZ1B OS=Homo sapiens OX=9606 GN=BAZ1B PE=1 SV=2	0	6.047	2	3	3	3	1	1483	170.8	8.48	2.78	3
FALSE	High	IsMasterProtein	P62263	40S ribosomal protein S14 OS=Homo sapiens OX=9606 GN=RPS14 PE=1 SV=3	0	6.046	16	2	2	2	1	151	16.3	10.05	5.55	2
FALSE	High	IsMasterProtein	B2R491	40S ribosomal protein S4 OS=Homo sapiens OX=9606 GN=RPS4X PE=2 SV=1	0	6.033	11	3	3	3	1	263	29.6	10.15	6.2	3
FALSE	High	IsMasterProtein	Q05048	Cleavage stimulation factor subunit 1 OS=Homo sapiens OX=9606 GN=CSTF1 PE=1 SV=1	0	5.977	5	2	2	2	1	431	48.3	6.58	4.31	2
FALSE	High	IsMasterProtein	Q8NFC6	Biorientation of chromosomes in cell division protein 1-like 1 OS=Homo sapiens OX=9606 GN=BOD1L1 PE=1 SV=2	0	5.965	1	2	2	2	1	3051	330.3	5.08	4.08	2
FALSE	High	IsMasterProtein	Q9Y4W2	Ribosomal biogenesis protein LAS1L OS=Homo sapiens OX=9606 GN=LAS1L PE=1 SV=2	0	5.908	5	3	3	3	1	734	83	4.73	3.82	3
FALSE	High	IsMasterProtein	A0A1W2PRB8	Mediator of RNA polymerase II transcription subunit 17 OS=Homo sapiens OX=9606 GN=MED17 PE=3 SV=1	0	5.897	2	2	2	2	1	838	93.4	7.77	4.6	2
FALSE	High	IsMasterProtein	J3KQN4	60S ribosomal protein L36a OS=Homo sapiens OX=9606 GN=RPL36A PE=1 SV=1	0	5.894	12	2	2	2	1	142	16.4	10.43	3.77	2
FALSE	High	IsMasterProtein	I3L3D5	Profilin (Fragment) OS=Homo sapiens OX=9606 GN=PFN1 PE=1 SV=1	0	5.866	16	2	2	2	1	165	17.5	11.4	2.52	2
FALSE	High	IsMasterProtein	C9J6P4	Zinc finger CCCH-type antiviral protein 1 OS=Homo sapiens OX=9606 GN=ZC3HAV1 PE=1 SV=1	0	5.861	1	1	1	1	1	1024	114	8.56	3.64	1
FALSE	High	IsMasterProtein	A0A024R8A7	HCG31253, isoform CRA_a OS=Homo sapiens OX=9606 GN=hCG_31253 PE=4 SV=1	0	5.812	4	3	3	1	1	572	61.6	8.38	5.45	3
FALSE	High	IsMasterProtein	A8K517	Ribosomal protein S23, isoform CRA_a OS=Homo sapiens OX=9606 GN=RPS23 PE=2 SV=1	0	5.794	15	2	2	2	1	143	15.8	10.49	2.1	2
FALSE	High	IsMasterProtein	Q86YZ3	Hornerin OS=Homo sapiens OX=9606 GN=HRNR PE=1 SV=2	0	5.791	3	1	1	1	1	2850	282.2	10.04	3.63	1
FALSE	High	IsMasterProtein	P46087	Probable 28S rRNA (cytosine(4447)-C(5))-methyltransferase OS=Homo sapiens OX=9606 GN=NOP2 PE=1 SV=2	0	5.757	2	2	2	2	1	812	89.2	9.23	4.53	2
FALSE	High	IsMasterProtein	B2RC50	cDNA, FLJ95853, highly similar to Homo sapiens exosome component Rrp46 (RRP46), mRNA OS=Homo sapiens OX=9606 PE=2 SV=1	0	5.742	9	2	2	2	1	235	25.4	8.18	3.57	2
FALSE	High	IsMasterProtein	A0A024RDE5	Ras-GTPase activating protein SH3 domain-binding protein 2, isoform CRA_a OS=Homo sapiens OX=9606 GN=G3BP2 PE=4 SV=1	0	5.738	5	2	3	2	1	482	54.1	5.55	2.91	2
FALSE	High	IsMasterProtein	Q13868	Exosome complex component RRP4 OS=Homo sapiens OX=9606 GN=EXOSC2 PE=1 SV=2	0	5.69	9	2	2	2	1	293	32.8	7.5	4.65	2
FALSE	High	IsMasterProtein	Q9NY12	H/ACA ribonucleoprotein complex subunit 1 OS=Homo sapiens OX=9606 GN=GAR1 PE=1 SV=1	0	5.675	11	3	3	3	1	217	22.3	10.92	2.64	3
FALSE	High	IsMasterProtein	Q9Y3B4	Splicing factor 3B subunit 6 OS=Homo sapiens OX=9606 GN=SF3B6 PE=1 SV=1	0	5.663	19	3	3	3	1	125	14.6	9.38	5.72	3
FALSE	High	IsMasterProtein	Q96HS1	Serine/threonine-protein phosphatase PGAM5, mitochondrial OS=Homo sapiens OX=9606 GN=PGAM5 PE=1 SV=2	0	5.639	7	2	2	2	1	289	32	8.68	3.98	2
FALSE	High	IsMasterProtein	A0A024R6H0	Cleavage and polyadenylation specificity factor subunit 2 OS=Homo sapiens OX=9606 GN=CPSF2 PE=3 SV=1	0	5.636	2	2	2	2	1	782	88.4	5.11	3.93	2
FALSE	High	IsMasterProtein	Q9Y388	RNA-binding motif protein, X-linked 2 OS=Homo sapiens OX=9606 GN=RBMX2 PE=1 SV=2	0	5.611	7	2	2	2	1	322	37.3	9.83	4.68	2
FALSE	High	IsMasterProtein	Q16531	DNA damage-binding protein 1 OS=Homo sapiens OX=9606 GN=DDB1 PE=1 SV=1	0	5.535	2	2	2	2	1	1140	126.9	5.26	3.49	2
FALSE	High	IsMasterProtein	P52298	Nuclear cap-binding protein subunit 2 OS=Homo sapiens OX=9606 GN=NCBP2 PE=1 SV=1	0	5.499	13	2	2	2	1	156	18	8.21	0	2
FALSE	High	IsMasterProtein	Q6IAX2	RPL21 protein OS=Homo sapiens OX=9606 GN=RPL21 PE=2 SV=1	0	5.486	20	3	3	3	1	160	18.6	10.49	6.4	3
FALSE	High	IsMasterProtein	O60870	DNA/RNA-binding protein KIN17 OS=Homo sapiens OX=9606 GN=KIN PE=1 SV=2	0	5.482	5	2	2	2	1	393	45.3	8.95	4.57	2
FALSE	High	IsMasterProtein	O60216	Double-strand-break repair protein rad21 homolog OS=Homo sapiens OX=9606 GN=RAD21 PE=1 SV=2	0	5.452	4	2	2	2	1	631	71.6	4.65	3.07	2
FALSE	High	IsMasterProtein	A0A087X020	Ribosome maturation protein SBDS OS=Homo sapiens OX=9606 GN=SBDS PE=1 SV=1	0	5.45	8	3	3	3	1	250	28.8	8.75	3.69	3
FALSE	High	IsMasterProtein	P46013	Proliferation marker protein Ki-67 OS=Homo sapiens OX=9606 GN=MKI67 PE=1 SV=2	0	5.447	1	3	3	3	1	3256	358.5	9.45	2.07	3
FALSE	High	IsMasterProtein	A0A024R1X8	Junction plakoglobin, isoform CRA_a OS=Homo sapiens OX=9606 GN=JUP PE=4 SV=1	0	5.437	3	3	3	3	1	745	81.7	6.14	3.39	3
FALSE	High	IsMasterProtein	B3KRQ2	cDNA FLJ34689 fis, clone MESAN2000815, highly similar to Homo sapiens leucine zipper protein 5 (LUZP5), mRNA OS=Homo sapiens OX=9606 PE=2 SV=1	0	5.35	2	2	2	2	1	1143	130.9	6.87	4.13	2
FALSE	High	IsMasterProtein	A0A024RDW4	Uncharacterized protein OS=Homo sapiens OX=9606 GN=FLJ10154 PE=4 SV=1	0	5.322	6	2	2	2	1	273	33.2	10.35	2.01	2
FALSE	High	IsMasterProtein	O94842	TOX high mobility group box family member 4 OS=Homo sapiens OX=9606 GN=TOX4 PE=1 SV=1	0	5.321	4	2	2	2	1	621	66.2	5.06	4.89	2
FALSE	High	IsMasterProtein	Q13895	Bystin OS=Homo sapiens OX=9606 GN=BYSL PE=1 SV=3	0	5.321	5	3	3	3	1	437	49.6	8.12	2.05	3
FALSE	High	IsMasterProtein	Q8WUA2	Peptidyl-prolyl cis-trans isomerase-like 4 OS=Homo sapiens OX=9606 GN=PPIL4 PE=1 SV=1	0	5.29	5	2	2	2	1	492	57.2	5.92	2.64	2
FALSE	High	IsMasterProtein	P20585	DNA mismatch repair protein Msh3 OS=Homo sapiens OX=9606 GN=MSH3 PE=1 SV=4	0	5.26	2	2	2	2	1	1137	127.3	8.02	4.17	2
FALSE	High	IsMasterProtein	M0R2B7	DNA polymerase OS=Homo sapiens OX=9606 GN=POLD1 PE=1 SV=1	0	5.235	2	3	3	3	1	1133	126.3	7.21	0	3
FALSE	High	IsMasterProtein	P60866	40S ribosomal protein S20 OS=Homo sapiens OX=9606 GN=RPS20 PE=1 SV=1	0	5.225	19	2	2	2	1	119	13.4	9.94	4.9	2
FALSE	High	IsMasterProtein	P48047	ATP synthase subunit O, mitochondrial OS=Homo sapiens OX=9606 GN=ATP5O PE=1 SV=1	0	5.211	10	2	2	2	1	213	23.3	9.96	2.29	2
FALSE	High	IsMasterProtein	A0A024R9D2	Metadherin, isoform CRA_a OS=Homo sapiens OX=9606 GN=MTDH PE=4 SV=1	0	5.168	3	1	1	1	1	582	63.8	9.32	3.21	1
FALSE	High	IsMasterProtein	Q9UK61	Protein TASOR OS=Homo sapiens OX=9606 GN=FAM208A PE=1 SV=3	0	5.151	1	2	2	2	1	1670	188.9	5.8	1.75	2
FALSE	High	IsMasterProtein	Q53F02	Cleavage and polyadenylation specific factor 3, 73kDa variant (Fragment) OS=Homo sapiens OX=9606 PE=2 SV=1	0	5.141	3	2	2	2	1	684	77.4	5.66	3.97	2
FALSE	High	IsMasterProtein	B3KM36	cDNA FLJ10153 fis, clone HEMBA1003417, highly similar to BAG family molecular chaperone regulator 2 OS=Homo sapiens OX=9606 PE=2 SV=1	0	5.073	8	2	2	2	1	211	23.7	6.7	1.97	2
FALSE	High	IsMasterProtein	Q9BTD8	RNA-binding protein 42 OS=Homo sapiens OX=9606 GN=RBM42 PE=1 SV=1	0	4.978	3	2	2	2	1	480	50.4	9.63	5.4	2
FALSE	High	IsMasterProtein	Q9Y3C6	Peptidyl-prolyl cis-trans isomerase-like 1 OS=Homo sapiens OX=9606 GN=PPIL1 PE=1 SV=1	0	4.975	10	2	2	2	1	166	18.2	7.99	1.65	2
FALSE	High	IsMasterProtein	D3DQ70	SERPINE1 mRNA binding protein 1, isoform CRA_d OS=Homo sapiens OX=9606 GN=SERBP1 PE=4 SV=1	0	4.896	3	1	1	1	1	465	50.9	9.33	2.93	1
FALSE	High	IsMasterProtein	Q9UNX4	WD repeat-containing protein 3 OS=Homo sapiens OX=9606 GN=WDR3 PE=1 SV=1	0	4.895	2	2	2	2	1	943	106	6.64	3.24	2
FALSE	High	IsMasterProtein	P62913	60S ribosomal protein L11 OS=Homo sapiens OX=9606 GN=RPL11 PE=1 SV=2	0	4.884	12	2	2	2	1	178	20.2	9.6	3.83	2
FALSE	High	IsMasterProtein	P62249	40S ribosomal protein S16 OS=Homo sapiens OX=9606 GN=RPS16 PE=1 SV=2	0	4.868	12	2	2	2	1	146	16.4	10.21	4.28	2
FALSE	High	IsMasterProtein	A0A024RAC0	Leucine zipper protein 1, isoform CRA_a OS=Homo sapiens OX=9606 GN=LUZP1 PE=4 SV=1	0	4.847	2	2	2	2	1	1076	120.2	8.63	2.02	2
FALSE	High	IsMasterProtein	K9JA46	Epididymis luminal secretory protein 52 OS=Homo sapiens OX=9606 GN=EL52 PE=2 SV=1	0	4.839	2	2	2	1	1	732	84.6	5.02	1.73	2
FALSE	High	IsMasterProtein	O14980	Exportin-1 OS=Homo sapiens OX=9606 GN=XPO1 PE=1 SV=1	0	4.813	1	1	1	1	1	1071	123.3	6.06	2.91	1
FALSE	High	IsMasterProtein	Q6IPI1	60S ribosomal protein L29 OS=Homo sapiens OX=9606 GN=RPL29 PE=2 SV=1	0	4.79	9	1	1	1	1	161	17.9	11.66	2.82	1
FALSE	High	IsMasterProtein	J3QQ67	60S ribosomal protein L18 (Fragment) OS=Homo sapiens OX=9606 GN=RPL18 PE=1 SV=1	0	4.788	6	2	2	2	1	190	21.8	11.72	2.15	2
FALSE	High	IsMasterProtein	B4DWA6	cDNA FLJ60094, highly similar to F-actin capping protein subunit beta OS=Homo sapiens OX=9606 PE=2 SV=1	0	4.786	5	2	3	2	1	335	37.5	6.14	4.93	2
FALSE	High	IsMasterProtein	Q96NC0	Zinc finger matrin-type protein 2 OS=Homo sapiens OX=9606 GN=ZMAT2 PE=1 SV=1	0	4.772	9	2	2	2	1	199	23.6	9.01	0	2
FALSE	High	IsMasterProtein	Q5SNT2	Transmembrane protein 201 OS=Homo sapiens OX=9606 GN=TMEM201 PE=1 SV=1	0	4.768	3	2	2	2	1	666	72.2	9.22	1.94	2
FALSE	High	IsMasterProtein	P30414	NK-tumor recognition protein OS=Homo sapiens OX=9606 GN=NKTR PE=1 SV=2	0	4.733	1	1	1	1	1	1462	165.6	9.99	3.17	1
FALSE	High	IsMasterProtein	Q9HCD5	Nuclear receptor coactivator 5 OS=Homo sapiens OX=9606 GN=NCOA5 PE=1 SV=2	0	4.704	3	2	2	2	1	579	65.5	9.6	1.88	2
FALSE	High	IsMasterProtein	Q5RKV6	Exosome complex component MTR3 OS=Homo sapiens OX=9606 GN=EXOSC6 PE=1 SV=1	0	4.694	7	2	2	2	1	272	28.2	6.28	4.22	2
FALSE	High	IsMasterProtein	Q5TEC6	Histone H3 OS=Homo sapiens OX=9606 GN=HIST2H3PS2 PE=1 SV=1	0	4.692	20	3	3	1	1	136	15.4	11.27	5.73	3
FALSE	High	IsMasterProtein	P78406	mRNA export factor OS=Homo sapiens OX=9606 GN=RAE1 PE=1 SV=1	0	4.67	5	2	2	2	1	368	40.9	7.83	2.31	2
FALSE	High	IsMasterProtein	Q9UFW8	CGG triplet repeat-binding protein 1 OS=Homo sapiens OX=9606 GN=CGGBP1 PE=1 SV=2	0	4.655	11	2	2	2	1	167	18.8	8.95	3.64	2
FALSE	High	IsMasterProtein	Q9H6F5	Coiled-coil domain-containing protein 86 OS=Homo sapiens OX=9606 GN=CCDC86 PE=1 SV=1	0	4.62	5	2	2	2	1	360	40.2	10.33	1.77	2
FALSE	High	IsMasterProtein	Q96FJ2	Dynein light chain 2, cytoplasmic OS=Homo sapiens OX=9606 GN=DYNLL2 PE=1 SV=1	0	4.613	21	2	2	2	1	89	10.3	7.37	0	2
FALSE	High	IsMasterProtein	A0A087X1N8	Serpin B6 OS=Homo sapiens OX=9606 GN=SERPINB6 PE=1 SV=1	0	4.607	3	2	2	2	1	395	44.8	5.68	2.25	2
FALSE	High	IsMasterProtein	A8K6G9	cDNA FLJ76871, highly similar to Homo sapiens DEAH (Asp-Glu-Ala-His) box polypeptide 38 (DHX38), mRNA OS=Homo sapiens OX=9606 PE=2 SV=1	0	4.6	2	2	2	2	1	1227	140.4	6.54	3.02	2
FALSE	High	IsMasterProtein	P29401	Transketolase OS=Homo sapiens OX=9606 GN=TKT PE=1 SV=3	0	4.567	5	2	2	2	1	623	67.8	7.66	2.03	2
FALSE	High	IsMasterProtein	A0A024R4E2	TAR DNA binding protein, isoform CRA_b OS=Homo sapiens OX=9606 GN=TARDBP PE=4 SV=1	0	4.521	4	1	1	1	1	414	44.7	6.19	3.82	1
FALSE	High	IsMasterProtein	B1AHD1	NHP2-like protein 1 OS=Homo sapiens OX=9606 GN=SNU13 PE=1 SV=1	0	4.513	9	1	1	1	1	132	14.6	8.46	3.21	1
FALSE	High	IsMasterProtein	H7BYT1	Casein kinase I isoform delta OS=Homo sapiens OX=9606 GN=CSNK1D PE=1 SV=2	0	4.499	3	1	1	1	1	427	49	9.94	3.12	1
FALSE	High	IsMasterProtein	P07305	Histone H1.0 OS=Homo sapiens OX=9606 GN=H1F0 PE=1 SV=3	0	4.48	9	2	2	2	1	194	20.9	10.84	4.33	2
FALSE	High	IsMasterProtein	A0A024RDE8	PDZ and LIM domain 5, isoform CRA_c OS=Homo sapiens OX=9606 GN=PDLIM5 PE=4 SV=1	0	4.479	3	2	2	2	1	596	63.9	8.21	1.9	2
FALSE	High	IsMasterProtein	Q9BTC0	Death-inducer obliterator 1 OS=Homo sapiens OX=9606 GN=DIDO1 PE=1 SV=5	0	4.461	1	1	1	1	1	2240	243.7	7.88	3.39	1
FALSE	High	IsMasterProtein	O95639	Cleavage and polyadenylation specificity factor subunit 4 OS=Homo sapiens OX=9606 GN=CPSF4 PE=1 SV=1	0	4.356	7	1	1	1	1	269	30.2	8.31	3.52	1
FALSE	High	IsMasterProtein	Q15020	Squamous cell carcinoma antigen recognized by T-cells 3 OS=Homo sapiens OX=9606 GN=SART3 PE=1 SV=1	0	4.34	2	2	2	2	1	963	109.9	5.57	3.89	2
FALSE	High	IsMasterProtein	P53621	Coatomer subunit alpha OS=Homo sapiens OX=9606 GN=COPA PE=1 SV=2	0	4.332	2	2	2	2	1	1224	138.3	7.66	3.79	2
FALSE	High	IsMasterProtein	Q92973	Transportin-1 OS=Homo sapiens OX=9606 GN=TNPO1 PE=1 SV=2	0	4.305	2	2	2	2	1	898	102.3	4.98	1.74	2
FALSE	High	IsMasterProtein	Q7Z6E9	E3 ubiquitin-protein ligase RBBP6 OS=Homo sapiens OX=9606 GN=RBBP6 PE=1 SV=1	0	4.289	1	2	2	2	1	1792	201.4	9.64	2.7	2
FALSE	High	IsMasterProtein	A0A087WUB9	Beta-catenin-like protein 1 OS=Homo sapiens OX=9606 GN=CTNNBL1 PE=1 SV=1	0	4.257	3	2	2	2	1	568	65.7	5.02	3.38	2
FALSE	High	IsMasterProtein	P12004	Proliferating cell nuclear antigen OS=Homo sapiens OX=9606 GN=PCNA PE=1 SV=1	0	4.249	7	2	2	2	1	261	28.8	4.69	0	2
FALSE	High	IsMasterProtein	P06748	Nucleophosmin OS=Homo sapiens OX=9606 GN=NPM1 PE=1 SV=2	0	4.246	5	3	4	3	1	294	32.6	4.78	7.35	3
FALSE	High	IsMasterProtein	Q59GY0	Apolipoprotein B mRNA editing enzyme, catalytic polypeptide-like 3C variant (Fragment) OS=Homo sapiens OX=9606 PE=2 SV=1	0	4.209	6	1	1	1	1	212	25.2	8.57	2.16	1
FALSE	High	IsMasterProtein	P26373	60S ribosomal protein L13 OS=Homo sapiens OX=9606 GN=RPL13 PE=1 SV=4	0	4.176	10	2	2	2	1	211	24.2	11.65	2.21	2
FALSE	High	IsMasterProtein	Q6NZY4	Zinc finger CCHC domain-containing protein 8 OS=Homo sapiens OX=9606 GN=ZCCHC8 PE=1 SV=2	0	4.144	2	1	1	1	1	707	78.5	4.87	2.74	1
FALSE	High	IsMasterProtein	P61626	Lysozyme C OS=Homo sapiens OX=9606 GN=LYZ PE=1 SV=1	0	4.138	8	1	1	1	1	148	16.5	9.16	3.1	1
FALSE	High	IsMasterProtein	P07814	Bifunctional glutamate/proline--tRNA ligase OS=Homo sapiens OX=9606 GN=EPRS PE=1 SV=5	0	4.113	1	1	1	1	1	1512	170.5	7.33	2.63	1
FALSE	High	IsMasterProtein	P51636	Caveolin-2 OS=Homo sapiens OX=9606 GN=CAV2 PE=1 SV=2	0	4.1	19	2	2	2	1	162	18.3	5.27	2.39	2
FALSE	High	IsMasterProtein	Q8TC04	Keratin 23 (Histone deacetylase inducible) OS=Homo sapiens OX=9606 GN=KRT23 PE=2 SV=1	0	4.092	4	2	2	2	1	422	48.1	6.54	0	2
FALSE	High	IsMasterProtein	Q8WWI1	LIM domain only protein 7 OS=Homo sapiens OX=9606 GN=LMO7 PE=1 SV=3	0	4.018	1	1	1	1	1	1683	192.6	8.09	2.84	1
FALSE	High	IsMasterProtein	Q8TBK6	Zinc finger CCHC domain-containing protein 10 OS=Homo sapiens OX=9606 GN=ZCCHC10 PE=1 SV=1	0	4.004	7	1	1	1	1	192	21	8.53	2.64	1
FALSE	High	IsMasterProtein	A5PLM5	Exosome component 9 OS=Homo sapiens OX=9606 GN=EXOSC9 PE=2 SV=1	0	4.001	3	1	1	1	1	439	48.9	5.29	3.29	1
FALSE	High	IsMasterProtein	A8KAM9	Peptidyl-prolyl cis-trans isomerase E OS=Homo sapiens OX=9606 PE=2 SV=1	0	3.997	3	1	1	1	1	301	33.4	5.48	3	1
FALSE	High	IsMasterProtein	A8K962	cDNA FLJ77827, highly similar to Human upstream binding factor (hUBF) OS=Homo sapiens OX=9606 PE=2 SV=1	0	3.981	2	1	1	1	1	764	89.4	5.71	3.05	1
FALSE	High	IsMasterProtein	A0A1K0GXZ1	Globin C1 OS=Homo sapiens OX=9606 GN=GLNC1 PE=3 SV=1	0	3.975	8	1	1	1	1	177	19.2	9.77	2.11	1
FALSE	High	IsMasterProtein	P55072	Transitional endoplasmic reticulum ATPase OS=Homo sapiens OX=9606 GN=VCP PE=1 SV=4	0	3.963	1	1	1	1	1	806	89.3	5.26	2.79	1
FALSE	High	IsMasterProtein	Q15303	Receptor tyrosine-protein kinase erbB-4 OS=Homo sapiens OX=9606 GN=ERBB4 PE=1 SV=1	0	3.945	1	1	1	1	1	1308	146.7	6.39	2.2	1
FALSE	High	IsMasterProtein	O60293	Zinc finger C3H1 domain-containing protein OS=Homo sapiens OX=9606 GN=ZFC3H1 PE=1 SV=3	0	3.93	1	2	2	2	1	1989	226.2	8.13	2.12	2
FALSE	High	IsMasterProtein	P05109	Protein S100-A8 OS=Homo sapiens OX=9606 GN=S100A8 PE=1 SV=1	0	3.902	12	1	1	1	1	93	10.8	7.03	2.48	1
FALSE	High	IsMasterProtein	B2R4C0	60S ribosomal protein L18a OS=Homo sapiens OX=9606 PE=2 SV=1	0	3.889	7	1	1	1	1	176	20.7	10.71	2.49	1
FALSE	High	IsMasterProtein	H9ZYJ1	Negative elongation factor E OS=Homo sapiens OX=9606 GN=NELF-E PE=2 SV=1	0	3.842	3	1	1	1	1	380	43.2	9.17	2.16	1
FALSE	High	IsMasterProtein	E7EQZ4	Survival motor neuron protein OS=Homo sapiens OX=9606 GN=SMN1 PE=1 SV=1	0	3.838	6	1	1	1	1	294	31.7	5.71	2.24	1
FALSE	High	IsMasterProtein	O00267	Transcription elongation factor SPT5 OS=Homo sapiens OX=9606 GN=SUPT5H PE=1 SV=1	0	3.805	2	2	2	2	1	1087	120.9	5.06	2.22	2
FALSE	High	IsMasterProtein	Q14241	Elongin-A OS=Homo sapiens OX=9606 GN=ELOA PE=1 SV=2	0	3.788	2	1	1	1	1	798	89.9	9.57	3.12	1
FALSE	High	IsMasterProtein	Q5IRN4	Myocyte enhancer factor 2D/deleted in azoospermia associated protein 1 fusion protein OS=Homo sapiens OX=9606 GN=MEF2D/DAZAP1 fusion PE=2 SV=1	0	3.775	3	1	1	1	1	474	50.4	7.44	2.95	1
FALSE	High	IsMasterProtein	Q8N5A5	Zinc finger CCCH-type with G patch domain-containing protein OS=Homo sapiens OX=9606 GN=ZGPAT PE=1 SV=3	0	3.77	2	1	1	1	1	531	57.3	5.43	3.39	1
FALSE	High	IsMasterProtein	J3KPS3	Fructose-bisphosphate aldolase OS=Homo sapiens OX=9606 GN=ALDOA PE=1 SV=1	0	3.746	4	2	2	2	1	368	39.8	8.09	0	2
FALSE	High	IsMasterProtein	Q02447	Transcription factor Sp3 OS=Homo sapiens OX=9606 GN=SP3 PE=1 SV=3	0	3.734	2	1	1	1	1	781	81.9	5.26	0	1
FALSE	High	IsMasterProtein	Q9H6R4	Nucleolar protein 6 OS=Homo sapiens OX=9606 GN=NOL6 PE=1 SV=2	0	3.732	1	1	1	1	1	1146	127.5	7.64	3.56	1
FALSE	High	IsMasterProtein	B5BUD2	Replication factor C 2 isoform 1 (Fragment) OS=Homo sapiens OX=9606 GN=RFC2 PE=2 SV=1	0	3.677	5	1	1	1	1	354	39.2	6.44	3.02	1
FALSE	High	IsMasterProtein	Q96F07	Cytoplasmic FMR1-interacting protein 2 OS=Homo sapiens OX=9606 GN=CYFIP2 PE=1 SV=2	0	3.674	1	1	1	1	1	1278	148.3	7.31	2.37	1
FALSE	High	IsMasterProtein	Q9BU76	Multiple myeloma tumor-associated protein 2 OS=Homo sapiens OX=9606 GN=MMTAG2 PE=1 SV=1	0	3.671	5	1	1	1	1	263	29.4	10.02	2.68	1
FALSE	High	IsMasterProtein	P08697	Alpha-2-antiplasmin OS=Homo sapiens OX=9606 GN=SERPINF2 PE=1 SV=3	0	3.657	2	1	1	1	1	491	54.5	6.29	2.16	1
FALSE	High	IsMasterProtein	Q5HYL6	Uncharacterized protein DKFZp686E1899 OS=Homo sapiens OX=9606 GN=DKFZp686E1899 PE=2 SV=1	0	3.648	3	1	1	1	1	352	39.5	5.19	2.48	1
FALSE	High	IsMasterProtein	J3QQJ0	SAP30-binding protein (Fragment) OS=Homo sapiens OX=9606 GN=SAP30BP PE=1 SV=1	0	3.647	4	1	1	1	1	325	35.9	4.98	0	1
FALSE	High	IsMasterProtein	A8K4B4	cDNA FLJ78441, highly similar to Homo sapiens nucleolar and spindle associated protein 1 (NUSAP1),mRNA OS=Homo sapiens OX=9606 PE=2 SV=1	0	3.647	3	1	1	1	1	441	49.4	9.89	2.57	1
FALSE	High	IsMasterProtein	O00299	Chloride intracellular channel protein 1 OS=Homo sapiens OX=9606 GN=CLIC1 PE=1 SV=4	0	3.637	5	1	1	1	1	241	26.9	5.17	2.4	1
FALSE	High	IsMasterProtein	E9PAU2	Ribonucleoprotein PTB-binding 1 OS=Homo sapiens OX=9606 GN=RAVER1 PE=1 SV=1	0	3.631	2	1	1	1	1	756	79.5	8.92	2.5	1
FALSE	High	IsMasterProtein	P52434	DNA-directed RNA polymerases I, II, and III subunit RPABC3 OS=Homo sapiens OX=9606 GN=POLR2H PE=1 SV=4	0	3.629	9	1	1	1	1	150	17.1	4.68	2.56	1
FALSE	High	IsMasterProtein	A0A024R395	MRE11 meiotic recombination 11 homolog A (S. cerevisiae), isoform CRA_a OS=Homo sapiens OX=9606 GN=MRE11A PE=3 SV=1	0	3.607	1	1	1	1	1	708	80.5	5.9	2.5	1
FALSE	High	IsMasterProtein	A0A2R8Y5Y7	60S ribosomal protein L9 OS=Homo sapiens OX=9606 GN=RPL9 PE=4 SV=1	0	3.595	5	2	2	2	1	220	25	9.74	4.05	2
FALSE	High	IsMasterProtein	Q14444	Caprin-1 OS=Homo sapiens OX=9606 GN=CAPRIN1 PE=1 SV=2	0	3.574	2	1	1	1	1	709	78.3	5.25	2.12	1
FALSE	High	IsMasterProtein	H0YB34	2-iminobutanoate/2-iminopropanoate deaminase (Fragment) OS=Homo sapiens OX=9606 GN=RIDA PE=1 SV=1	0	3.549	7	1	1	1	1	148	16	7.39	2.25	1
FALSE	High	IsMasterProtein	Q08379	Golgin subfamily A member 2 OS=Homo sapiens OX=9606 GN=GOLGA2 PE=1 SV=3	0	3.536	1	1	1	1	1	1002	113	5.02	2.74	1
FALSE	High	IsMasterProtein	A0A024R7U6	DNA helicase OS=Homo sapiens OX=9606 GN=MCM4 PE=3 SV=1	0	3.532	2	2	2	2	1	863	96.5	6.74	0	2
FALSE	High	IsMasterProtein	P15924	Desmoplakin OS=Homo sapiens OX=9606 GN=DSP PE=1 SV=3	0	3.53	1	2	2	2	1	2871	331.6	6.81	1.88	2
FALSE	High	IsMasterProtein	Q96PU8	Protein quaking OS=Homo sapiens OX=9606 GN=QKI PE=1 SV=1	0	3.52	4	1	1	1	1	341	37.6	8.56	2.29	1
FALSE	High	IsMasterProtein	P62304	Small nuclear ribonucleoprotein E OS=Homo sapiens OX=9606 GN=SNRPE PE=1 SV=1	0	3.515	12	1	1	1	1	92	10.8	9.44	2.59	1
FALSE	High	IsMasterProtein	Q9BWJ5	Splicing factor 3B subunit 5 OS=Homo sapiens OX=9606 GN=SF3B5 PE=1 SV=1	0	3.513	24	2	2	2	1	86	10.1	6.35	1.71	2
FALSE	High	IsMasterProtein	P42695	Condensin-2 complex subunit D3 OS=Homo sapiens OX=9606 GN=NCAPD3 PE=1 SV=2	0	3.505	1	1	1	1	1	1498	168.8	7.5	2.27	1
FALSE	High	IsMasterProtein	P61964	WD repeat-containing protein 5 OS=Homo sapiens OX=9606 GN=WDR5 PE=1 SV=1	0	3.503	10	2	2	2	1	334	36.6	8.27	0	2
FALSE	High	IsMasterProtein	Q9GZR7	ATP-dependent RNA helicase DDX24 OS=Homo sapiens OX=9606 GN=DDX24 PE=1 SV=1	0	3.494	1	1	1	1	1	859	96.3	9.06	0	1
FALSE	High	IsMasterProtein	Q13042	Cell division cycle protein 16 homolog OS=Homo sapiens OX=9606 GN=CDC16 PE=1 SV=2	0	3.487	2	1	1	1	1	620	71.6	5.85	2.24	1
FALSE	High	IsMasterProtein	G5E975	SWI/SNF related, matrix associated, actin dependent regulator of chromatin, subfamily b, member 1, isoform CRA_c OS=Homo sapiens OX=9606 GN=SMARCB1 PE=1 SV=1	0	3.468	3	1	1	1	1	394	45	5.76	2.72	1
FALSE	High	IsMasterProtein	A0A1W2PQS6	RPS10-NUDT3 readthrough OS=Homo sapiens OX=9606 GN=RPS10-NUDT3 PE=4 SV=1	0	3.458	3	1	1	1	1	291	33.1	9.29	2.34	1
FALSE	High	IsMasterProtein	Q15554	Telomeric repeat-binding factor 2 OS=Homo sapiens OX=9606 GN=TERF2 PE=1 SV=3	0	3.452	4	1	1	1	1	542	59.6	9.35	0	1
FALSE	High	IsMasterProtein	B3KPM8	cDNA FLJ31974 fis, clone NT2RP7008167, weakly similar to 85.1 kDa PROTEIN IN GREB-FEOA INTERGENIC REGION OS=Homo sapiens OX=9606 PE=2 SV=1	0	3.428	2	2	2	2	1	995	111.7	8.72	1.78	2
FALSE	High	IsMasterProtein	Q53HS1	Achalasia, adrenocortical insufficiency, alacrimia (Allgrove, triple-A) variant (Fragment) OS=Homo sapiens OX=9606 PE=2 SV=1	0	3.425	2	1	1	1	1	546	59.5	7.5	2.08	1
FALSE	High	IsMasterProtein	C1PHA2	Tyrosine-protein kinase receptor OS=Homo sapiens OX=9606 GN=KIF5B-ALK PE=2 SV=1	0	3.406	2	2	2	2	1	1483	167.8	6.64	2.1	2
FALSE	High	IsMasterProtein	P81605	Dermcidin OS=Homo sapiens OX=9606 GN=DCD PE=1 SV=2	0	3.392	10	1	1	1	1	110	11.3	6.54	2.8	1
FALSE	High	IsMasterProtein	Q9NQG5	Regulation of nuclear pre-mRNA domain-containing protein 1B OS=Homo sapiens OX=9606 GN=RPRD1B PE=1 SV=1	0	3.382	4	1	1	1	1	326	36.9	5.97	2.27	1
FALSE	High	IsMasterProtein	P37802	Transgelin-2 OS=Homo sapiens OX=9606 GN=TAGLN2 PE=1 SV=3	0	3.382	6	1	1	1	1	199	22.4	8.25	1.76	1
FALSE	High	IsMasterProtein	Q5JWF2	Guanine nucleotide-binding protein G(s) subunit alpha isoforms XLas OS=Homo sapiens OX=9606 GN=GNAS PE=1 SV=2	0.002	3.372	1	1	1	1	1	1037	111	5.03	2.28	1
FALSE	High	IsMasterProtein	Q6P1X5	Transcription initiation factor TFIID subunit 2 OS=Homo sapiens OX=9606 GN=TAF2 PE=1 SV=3	0.002	3.366	1	1	1	1	1	1199	136.9	8.19	3.02	1
FALSE	High	IsMasterProtein	B3KTM8	cDNA FLJ38504 fis, clone HCHON2000156, highly similar to Mortality factor 4-like protein 1 OS=Homo sapiens OX=9606 GN=MORF4L1 PE=1 SV=1	0.002	3.356	5	2	2	2	1	348	40	9.11	1.73	2
FALSE	High	IsMasterProtein	A0A0C4DGW9	Serpin I2 OS=Homo sapiens OX=9606 GN=SERPINI2 PE=1 SV=1	0.002	3.339	2	1	1	1	1	415	47.4	5.22	1.99	1
FALSE	High	IsMasterProtein	B4DR36	cDNA FLJ56414, highly similar to Homo sapiens proline-, glutamic acid-, leucine-rich protein 1 (PELP1), mRNA OS=Homo sapiens OX=9606 PE=2 SV=1	0.002	3.335	1	1	1	1	1	1180	124.8	4.41	2.17	1
FALSE	High	IsMasterProtein	Q59H77	T-complex protein 1 subunit gamma (Fragment) OS=Homo sapiens OX=9606 PE=2 SV=1	0.002	3.335	2	1	1	1	1	577	63.5	6.43	2.5	1
FALSE	High	IsMasterProtein	Q9Y3B2	Exosome complex component CSL4 OS=Homo sapiens OX=9606 GN=EXOSC1 PE=1 SV=1	0.002	3.328	7	1	1	1	1	195	21.4	8.24	2.41	1
FALSE	High	IsMasterProtein	D3DQS4	Formin binding protein 4, isoform CRA_d OS=Homo sapiens OX=9606 GN=FNBP4 PE=4 SV=1	0.002	3.323	1	1	1	1	1	1017	110.2	4.75	2.32	1
FALSE	High	IsMasterProtein	Q8WXX5	DnaJ homolog subfamily C member 9 OS=Homo sapiens OX=9606 GN=DNAJC9 PE=1 SV=1	0.002	3.322	5	1	1	1	1	260	29.9	5.73	2.36	1
FALSE	High	IsMasterProtein	A0A0S2Z404	Regulator of chromosome condensation 1 isoform 2 (Fragment) OS=Homo sapiens OX=9606 GN=RCC1 PE=2 SV=1	0.002	3.315	2	1	1	1	1	452	48.1	8.16	1.85	1
FALSE	High	IsMasterProtein	A8K4Z6	cDNA FLJ76180 OS=Homo sapiens OX=9606 PE=2 SV=1	0.002	3.313	3	2	2	2	1	619	70.5	9.83	1.95	2
FALSE	High	IsMasterProtein	Q9UL03	Integrator complex subunit 6 OS=Homo sapiens OX=9606 GN=INTS6 PE=1 SV=1	0.002	3.308	2	2	2	2	1	887	100.3	8.62	2.13	2
FALSE	High	IsMasterProtein	H7C2Q8	EBNA1 binding protein 2, isoform CRA_d OS=Homo sapiens OX=9606 GN=EBNA1BP2 PE=1 SV=1	0.002	3.292	3	1	1	1	1	361	40.7	9.98	1.85	1
FALSE	High	IsMasterProtein	Q9Y305	Acyl-coenzyme A thioesterase 9, mitochondrial OS=Homo sapiens OX=9606 GN=ACOT9 PE=1 SV=2	0.002	3.278	2	1	1	1	1	439	49.9	8.6	2.04	1
FALSE	High	IsMasterProtein	Q8TCJ2	Dolichyl-diphosphooligosaccharide--protein glycosyltransferase subunit STT3B OS=Homo sapiens OX=9606 GN=STT3B PE=1 SV=1	0.002	3.276	1	1	1	1	1	826	93.6	8.91	2.98	1
FALSE	High	IsMasterProtein	Q16715	Pyruvate kinase (Fragment) OS=Homo sapiens OX=9606 PE=3 SV=1	0.002	3.267	2	1	1	1	1	587	63.2	7.53	2.07	1
FALSE	High	IsMasterProtein	B3KNJ3	cDNA FLJ14684 fis, clone NT2RP2004933, highly similar to Death-associated protein kinase 3 (EC 2.7.11.1) OS=Homo sapiens OX=9606 PE=2 SV=1	0.002	3.253	3	1	1	1	1	454	52.5	6.89	2.35	1
FALSE	High	IsMasterProtein	P78345	Ribonuclease P protein subunit p38 OS=Homo sapiens OX=9606 GN=RPP38 PE=1 SV=2	0.002	3.245	4	1	1	1	1	283	31.8	9.92	2.03	1
FALSE	High	IsMasterProtein	A8K3H8	cDNA FLJ77680, highly similar to Homo sapiens protein phosphatase 2 (formerly 2A), regulatory subunit A (PR 65), alpha isoform (PPP2R1A), mRNA OS=Homo sapiens OX=9606 PE=2 SV=1	0.002	3.238	2	1	1	1	1	589	65.3	5.11	1.94	1
FALSE	High	IsMasterProtein	B4E2E2	cDNA FLJ53490, highly similar to Homo sapiens PHD finger protein 17 (PHF17), transcript variant L, mRNA OS=Homo sapiens OX=9606 PE=2 SV=1	0.002	3.235	2	1	1	1	1	842	95.4	7.84	2.21	1
FALSE	High	IsMasterProtein	J9JIE6	Calcium load-activated calcium channel OS=Homo sapiens OX=9606 GN=TMCO1 PE=1 SV=1	0.002	3.233	7	2	2	2	1	239	27.1	10.26	1.87	2
FALSE	High	IsMasterProtein	Q9Y3I0	tRNA-splicing ligase RtcB homolog OS=Homo sapiens OX=9606 GN=RTCB PE=1 SV=1	0.002	3.219	3	1	1	1	1	505	55.2	7.23	2.61	1
FALSE	High	IsMasterProtein	Q8N8D1	Programmed cell death protein 7 OS=Homo sapiens OX=9606 GN=PDCD7 PE=1 SV=1	0.002	3.211	3	1	1	1	1	485	54.7	9.95	0	1
FALSE	High	IsMasterProtein	Q6N092	Uncharacterized protein DKFZp686K18196 (Fragment) OS=Homo sapiens OX=9606 GN=DKFZp686K18196 PE=2 SV=1	0.002	3.205	2	1	1	1	1	519	56.4	6.93	0	1
FALSE	High	IsMasterProtein	Q5SY16	Polynucleotide 5'-hydroxyl-kinase NOL9 OS=Homo sapiens OX=9606 GN=NOL9 PE=1 SV=1	0.002	3.202	2	1	1	1	1	702	79.3	9.13	2.18	1
FALSE	High	IsMasterProtein	Q9NPF5	DNA methyltransferase 1-associated protein 1 OS=Homo sapiens OX=9606 GN=DMAP1 PE=1 SV=1	0.002	3.193	2	1	1	1	1	467	53	9.5	2.71	1
FALSE	High	IsMasterProtein	Q2TBE0	CWF19-like protein 2 OS=Homo sapiens OX=9606 GN=CWF19L2 PE=1 SV=4	0.002	3.155	1	1	1	1	1	894	103.7	8.65	2.22	1
FALSE	High	IsMasterProtein	A0A090N7Y2	ATP-binding cassette, sub-family F (GCN20), member 2 OS=Homo sapiens OX=9606 GN=ABCF2 PE=4 SV=1	0.002	3.149	2	1	1	1	1	634	72.4	7.49	2.06	1
FALSE	High	IsMasterProtein	B2RD09	cDNA, FLJ96406, highly similar to Homo sapiens NOL1/NOP2/Sun domain family, member 5 (NSUN5), transcript variant 1, mRNA OS=Homo sapiens OX=9606 PE=2 SV=1	0.002	3.147	4	2	2	2	1	466	50.4	9.03	3.33	2
FALSE	High	IsMasterProtein	Q9BVK6	Transmembrane emp24 domain-containing protein 9 OS=Homo sapiens OX=9606 GN=TMED9 PE=1 SV=2	0.002	3.142	5	1	1	1	1	235	27.3	8.02	2.42	1
FALSE	High	IsMasterProtein	B7Z6D1	cDNA FLJ57430, highly similar to DNA-directed RNA polymerase II 33 kDa polypeptide (EC 2.7.7.6) OS=Homo sapiens OX=9606 PE=2 SV=1	0.002	3.127	3	1	1	1	1	424	47.4	5.27	2.12	1
FALSE	High	IsMasterProtein	B7Z6F7	cDNA FLJ61705, highly similar to Symplekin OS=Homo sapiens OX=9606 PE=2 SV=1	0.002	3.122	1	2	2	2	1	1274	141	6.13	1.67	2
FALSE	High	IsMasterProtein	P51531	Probable global transcription activator SNF2L2 OS=Homo sapiens OX=9606 GN=SMARCA2 PE=1 SV=2	0.002	3.122	1	1	1	1	1	1590	181.2	7.2	0	1
FALSE	High	IsMasterProtein	A0A024R753	RNA binding motif protein 28 isoform 1 OS=Homo sapiens OX=9606 GN=RBM28 PE=2 SV=1	0.002	3.117	2	1	1	1	1	759	85.7	9.22	1.61	1
FALSE	High	IsMasterProtein	Q14847	LIM and SH3 domain protein 1 OS=Homo sapiens OX=9606 GN=LASP1 PE=1 SV=2	0.002	3.112	5	1	1	1	1	261	29.7	7.05	2.05	1
FALSE	High	IsMasterProtein	Q86Y07	Serine/threonine-protein kinase VRK2 OS=Homo sapiens OX=9606 GN=VRK2 PE=1 SV=3	0.002	3.095	2	1	1	1	1	508	58.1	8.84	1.83	1
FALSE	High	IsMasterProtein	Q5H9N4	Uncharacterized protein DKFZp686L20222 OS=Homo sapiens OX=9606 GN=DKFZp686L20222 PE=3 SV=1	0.002	3.095	6	2	2	1	1	303	34.8	8.95	4.22	2
FALSE	High	IsMasterProtein	Q8IX18	Probable ATP-dependent RNA helicase DHX40 OS=Homo sapiens OX=9606 GN=DHX40 PE=1 SV=2	0.002	3.086	3	2	2	2	1	779	88.5	8.65	3.65	2
FALSE	High	IsMasterProtein	Q9NV56	MRG/MORF4L-binding protein OS=Homo sapiens OX=9606 GN=MRGBP PE=1 SV=1	0.002	3.078	7	1	1	1	1	204	22.4	5.83	1.68	1
FALSE	High	IsMasterProtein	H3BN98	Uncharacterized protein (Fragment) OS=Homo sapiens OX=9606 PE=4 SV=2	0.002	3.075	4	1	1	1	1	237	27.2	9.55	2.33	1
FALSE	High	IsMasterProtein	P15880	40S ribosomal protein S2 OS=Homo sapiens OX=9606 GN=RPS2 PE=1 SV=2	0.002	3.071	4	1	1	1	1	293	31.3	10.24	2.4	1
FALSE	High	IsMasterProtein	J3KPD3	RNA binding motif protein 7, isoform CRA_c OS=Homo sapiens OX=9606 GN=RBM7 PE=1 SV=1	0.002	3.068	7	2	2	2	1	267	30.6	9.57	4.01	2
FALSE	High	IsMasterProtein	Q96FL9	Polypeptide N-acetylgalactosaminyltransferase 14 OS=Homo sapiens OX=9606 GN=GALNT14 PE=1 SV=1	0.002	3.046	2	1	1	1	1	552	64.3	7.72	1.69	1
FALSE	High	IsMasterProtein	P52701	DNA mismatch repair protein Msh6 OS=Homo sapiens OX=9606 GN=MSH6 PE=1 SV=2	0.002	3.043	1	1	1	1	1	1360	152.7	6.9	1.61	1
FALSE	High	IsMasterProtein	P56182	Ribosomal RNA processing protein 1 homolog A OS=Homo sapiens OX=9606 GN=RRP1 PE=1 SV=1	0.002	3.043	2	1	1	1	1	461	52.8	9.33	2.42	1
FALSE	High	IsMasterProtein	Q9HC52	Chromobox protein homolog 8 OS=Homo sapiens OX=9606 GN=CBX8 PE=1 SV=3	0.002	3.04	2	1	1	1	1	389	43.4	9.91	0	1
FALSE	High	IsMasterProtein	Q59EA2	Coronin (Fragment) OS=Homo sapiens OX=9606 PE=2 SV=1	0.002	3.036	4	2	2	2	1	501	56.3	8.19	2.23	2
FALSE	High	IsMasterProtein	Q5UIP0	Telomere-associated protein RIF1 OS=Homo sapiens OX=9606 GN=RIF1 PE=1 SV=2	0.002	3.027	0	1	1	1	1	2472	274.3	5.52	1.78	1
FALSE	High	IsMasterProtein	P62269	40S ribosomal protein S18 OS=Homo sapiens OX=9606 GN=RPS18 PE=1 SV=3	0.002	3.02	6	1	1	1	1	152	17.7	10.99	2.36	1
FALSE	High	IsMasterProtein	Q6U8A4	Ubiquitin-specific protease 7 isoform (Fragment) OS=Homo sapiens OX=9606 PE=2 SV=1	0.002	3.009	1	1	1	1	1	1112	128.9	5.78	2.05	1
FALSE	High	IsMasterProtein	P21291	Cysteine and glycine-rich protein 1 OS=Homo sapiens OX=9606 GN=CSRP1 PE=1 SV=3	0.002	3.005	5	1	1	1	1	193	20.6	8.57	2.39	1
FALSE	High	IsMasterProtein	A0A0S2Z4J1	Hydroxysteroid (17-beta) dehydrogenase 4, isoform CRA_b (Fragment) OS=Homo sapiens OX=9606 GN=HSD17B4 PE=2 SV=1	0.002	2.994	2	1	1	1	1	736	79.6	8.84	0	1
FALSE	High	IsMasterProtein	Q59FI9	Ribosomal protein L12 variant (Fragment) OS=Homo sapiens OX=9606 PE=2 SV=1	0.002	2.991	5	1	1	1	1	197	21.5	10.1	2.38	1
FALSE	High	IsMasterProtein	Q8WUA4	General transcription factor 3C polypeptide 2 OS=Homo sapiens OX=9606 GN=GTF3C2 PE=1 SV=2	0.002	2.99	1	1	1	1	1	911	100.6	7.31	2.16	1
FALSE	High	IsMasterProtein	A0A2R8YDB8	Histone deacetylase complex subunit SAP130 OS=Homo sapiens OX=9606 GN=SAP130 PE=4 SV=1	0.002	2.99	1	1	1	1	1	1057	111.3	9.91	2.6	1
FALSE	High	IsMasterProtein	Q96EV2	RNA-binding protein 33 OS=Homo sapiens OX=9606 GN=RBM33 PE=1 SV=3	0.002	2.983	2	1	1	1	1	1170	129.9	6.93	2.1	1
FALSE	High	IsMasterProtein	P18077	60S ribosomal protein L35a OS=Homo sapiens OX=9606 GN=RPL35A PE=1 SV=2	0.002	2.967	15	2	2	2	1	110	12.5	11.06	0	2
FALSE	High	IsMasterProtein	Q9Y3U8	60S ribosomal protein L36 OS=Homo sapiens OX=9606 GN=RPL36 PE=1 SV=3	0.002	2.96	10	1	1	1	1	105	12.2	11.59	2.16	1
FALSE	High	IsMasterProtein	P29372	DNA-3-methyladenine glycosylase OS=Homo sapiens OX=9606 GN=MPG PE=1 SV=3	0.002	2.959	3	1	1	1	1	298	32.8	9.57	2.27	1
FALSE	High	IsMasterProtein	O95777	U6 snRNA-associated Sm-like protein LSm8 OS=Homo sapiens OX=9606 GN=LSM8 PE=1 SV=3	0.002	2.949	10	1	1	1	1	96	10.4	4.48	1.89	1
FALSE	High	IsMasterProtein	Q14011	Cold-inducible RNA-binding protein OS=Homo sapiens OX=9606 GN=CIRBP PE=1 SV=1	0.002	2.929	6	1	1	1	1	172	18.6	9.51	2.01	1
FALSE	High	IsMasterProtein	Q15019	Septin-2 OS=Homo sapiens OX=9606 GN=SEPT2 PE=1 SV=1	0.002	2.926	2	1	1	1	1	361	41.5	6.6	1.79	1
FALSE	High	IsMasterProtein	B2RBA0	cDNA, FLJ95388, highly similar to Homo sapiens step II splicing factor SLU7 (SLU7), mRNA OS=Homo sapiens OX=9606 PE=2 SV=1	0.002	2.901	2	1	1	1	1	586	68.3	7.14	1.7	1
FALSE	High	IsMasterProtein	Q8NI36	WD repeat-containing protein 36 OS=Homo sapiens OX=9606 GN=WDR36 PE=1 SV=1	0.002	2.896	1	1	1	1	1	951	105.3	7.53	1.95	1
FALSE	High	IsMasterProtein	A0A024R8C5	Surfeit 5, isoform CRA_a OS=Homo sapiens OX=9606 GN=SURF5 PE=4 SV=1	0.002	2.885	5	1	1	1	1	200	22.2	4.68	1.78	1
FALSE	High	IsMasterProtein	B9EG90	Topoisomerase (DNA) I OS=Homo sapiens OX=9606 GN=TOP1 PE=2 SV=1	0.002	2.876	2	1	1	1	1	765	90.6	9.31	2.35	1
FALSE	High	IsMasterProtein	A0A024R203	Proteasome (Prosome, macropain) activator subunit 3 (PA28 gamma Ki), isoform CRA_a OS=Homo sapiens OX=9606 GN=PSME3 PE=4 SV=1	0.002	2.875	4	1	1	1	1	265	30.9	6.71	1.87	1
FALSE	High	IsMasterProtein	A0A024R3Q6	F-box protein 28, isoform CRA_a OS=Homo sapiens OX=9606 GN=FBXO28 PE=4 SV=1	0.002	2.874	3	1	1	1	1	368	41.1	9.55	2.31	1
FALSE	High	IsMasterProtein	Q15050	Ribosome biogenesis regulatory protein homolog OS=Homo sapiens OX=9606 GN=RRS1 PE=1 SV=2	0.002	2.873	3	1	1	1	1	365	41.2	10.7	0	1
FALSE	High	IsMasterProtein	A0A087WUE4	Leukocyte receptor cluster member 8 OS=Homo sapiens OX=9606 GN=LENG8 PE=1 SV=1	0.002	2.873	1	1	1	1	1	874	95.5	9.32	2.23	1
FALSE	High	IsMasterProtein	B2R823	cDNA, FLJ93703, highly similar to Homo sapiens putatative 28 kDa protein (LOC56902), mRNA OS=Homo sapiens OX=9606 PE=2 SV=1	0.002	2.871	4	1	1	1	1	252	27.9	9.73	2.18	1
FALSE	High	IsMasterProtein	A8K4M5	cDNA FLJ76043, highly similar to Homo sapiens cyclin T1 (CCNT1), mRNA OS=Homo sapiens OX=9606 PE=2 SV=1	0.002	2.869	2	1	1	1	1	726	80.5	8.69	0	1
FALSE	High	IsMasterProtein	Q8IXT5	RNA-binding protein 12B OS=Homo sapiens OX=9606 GN=RBM12B PE=1 SV=2	0.002	2.862	1	1	1	1	1	1001	118	6.81	2.48	1
FALSE	High	IsMasterProtein	Q9GZS3	WD repeat-containing protein 61 OS=Homo sapiens OX=9606 GN=WDR61 PE=1 SV=1	0.002	2.817	3	1	1	1	1	305	33.6	5.47	1.92	1
FALSE	High	IsMasterProtein	Q15061	WD repeat-containing protein 43 OS=Homo sapiens OX=9606 GN=WDR43 PE=1 SV=3	0.002	2.802	1	1	1	1	1	677	74.8	5.57	2.19	1
FALSE	High	IsMasterProtein	P49750	YLP motif-containing protein 1 OS=Homo sapiens OX=9606 GN=YLPM1 PE=1 SV=4	0.002	2.795	1	1	1	1	1	2146	241.5	6.55	2.18	1
FALSE	High	IsMasterProtein	V9HW92	Epididymis secretory protein Li 112 OS=Homo sapiens OX=9606 GN=HEL-S-112 PE=2 SV=1	0.002	2.79	3	1	1	1	1	329	36	7.02	0	1
FALSE	High	IsMasterProtein	A0A0A0MRM9	Nucleolar and coiled-body phosphoprotein 1 (Fragment) OS=Homo sapiens OX=9606 GN=NOLC1 PE=1 SV=1	0.002	2.788	2	2	2	2	1	708	74.6	9.47	1.95	2
FALSE	High	IsMasterProtein	A0A0A0MQS2	CLK4-associating serine/arginine-rich protein OS=Homo sapiens OX=9606 GN=CLASRP PE=1 SV=1	0.002	2.772	2	1	1	1	1	674	77.1	10.4	2.47	1
FALSE	High	IsMasterProtein	B2R841	Serine/threonine-protein kinase PLK OS=Homo sapiens OX=9606 PE=2 SV=1	0.002	2.749	3	1	1	1	1	603	68.2	8.91	2.3	1
FALSE	High	IsMasterProtein	Q9BVI4	Nucleolar complex protein 4 homolog OS=Homo sapiens OX=9606 GN=NOC4L PE=1 SV=1	0.002	2.748	2	1	1	1	1	516	58.4	7.49	0	1
FALSE	High	IsMasterProtein	E9PLM6	Midkine OS=Homo sapiens OX=9606 GN=MDK PE=1 SV=1	0.002	2.734	6	1	1	1	1	156	16.9	9.91	1.67	1
FALSE	High	IsMasterProtein	M0R2N5	Very-long-chain enoyl-CoA reductase OS=Homo sapiens OX=9606 GN=TECR PE=1 SV=1	0.002	2.722	3	1	1	1	1	346	39.9	9.61	0	1
FALSE	High	IsMasterProtein	O43823	A-kinase anchor protein 8 OS=Homo sapiens OX=9606 GN=AKAP8 PE=1 SV=1	0.002	2.707	2	1	1	1	1	692	76.1	5.15	1.87	1
FALSE	High	IsMasterProtein	A8K1U9	cDNA FLJ76762, highly similar to Homo sapiens suppressor of zeste 12 homolog (Drosophila) (SUZ12), mRNA OS=Homo sapiens OX=9606 PE=2 SV=1	0.002	2.705	1	1	1	1	1	739	83	8.81	0	1
FALSE	High	IsMasterProtein	Q9NY61	Protein AATF OS=Homo sapiens OX=9606 GN=AATF PE=1 SV=1	0.002	2.694	3	1	1	1	1	560	63.1	4.94	2.6	1
FALSE	High	IsMasterProtein	P55060	Exportin-2 OS=Homo sapiens OX=9606 GN=CSE1L PE=1 SV=3	0.002	2.67	1	1	1	1	1	971	110.3	5.77	1.97	1
FALSE	High	IsMasterProtein	Q9H501	ESF1 homolog OS=Homo sapiens OX=9606 GN=ESF1 PE=1 SV=1	0.002	2.66	1	1	1	1	1	851	98.7	5.11	1.72	1
FALSE	High	IsMasterProtein	A0A024R644	Ceroid-lipofuscinosis neuronal protein 5 OS=Homo sapiens OX=9606 GN=CLN5 PE=1 SV=1	0.002	2.657	2	1	1	1	1	407	46.3	8.38	2.19	1
FALSE	High	IsMasterProtein	P08240	Signal recognition particle receptor subunit alpha OS=Homo sapiens OX=9606 GN=SRPRA PE=1 SV=2	0.002	2.655	1	1	1	1	1	638	69.8	8.95	1.87	1
FALSE	High	IsMasterProtein	P62081	40S ribosomal protein S7 OS=Homo sapiens OX=9606 GN=RPS7 PE=1 SV=1	0.002	2.642	4	1	1	1	1	194	22.1	10.1	2.24	1
FALSE	High	IsMasterProtein	Q8TDN6	Ribosome biogenesis protein BRX1 homolog OS=Homo sapiens OX=9606 GN=BRIX1 PE=1 SV=2	0.002	2.639	4	2	2	2	1	353	41.4	9.92	1.75	2
FALSE	High	IsMasterProtein	Q9BTT4	Mediator of RNA polymerase II transcription subunit 10 OS=Homo sapiens OX=9606 GN=MED10 PE=1 SV=1	0.002	2.634	7	1	1	1	1	135	15.7	6.19	1.62	1
FALSE	High	IsMasterProtein	Q6P6C2	RNA demethylase ALKBH5 OS=Homo sapiens OX=9606 GN=ALKBH5 PE=1 SV=2	0.002	2.629	3	1	1	1	1	394	44.2	9.09	0	1
FALSE	High	IsMasterProtein	A0A024R8D7	Lipocalin 1 (Tear prealbumin), isoform CRA_a OS=Homo sapiens OX=9606 GN=LCN1 PE=3 SV=1	0.002	2.625	6	1	1	1	1	176	19.2	5.58	2.11	1
FALSE	High	IsMasterProtein	Q8IX19	Mast cell-expressed membrane protein 1 OS=Homo sapiens OX=9606 GN=MCEMP1 PE=1 SV=1	0.002	2.617	5	1	1	1	1	187	21.2	8.87	1.76	1
FALSE	High	IsMasterProtein	B4DM85	Kinesin-like protein OS=Homo sapiens OX=9606 PE=2 SV=1	0.002	2.606	1	1	1	1	1	744	84	6.47	1.79	1
FALSE	High	IsMasterProtein	A0A024RAD5	Dolichyl-diphosphooligosaccharide--protein glycosyltransferase 48 kDa subunit OS=Homo sapiens OX=9606 GN=DDOST PE=3 SV=1	0.002	2.601	2	1	1	1	1	456	50.7	6.4	1.76	1
FALSE	High	IsMasterProtein	B4DZZ9	cDNA FLJ57688, highly similar to Coiled-coil domain-containing protein 12 OS=Homo sapiens OX=9606 PE=2 SV=1	0.002	2.6	7	1	1	1	1	195	21.9	5.95	2.26	1
FALSE	High	IsMasterProtein	Q53HH3	General transcription factor IIH subunit 4 (Fragment) OS=Homo sapiens OX=9606 PE=2 SV=1	0.002	2.581	2	1	1	1	1	462	52.1	9.16	1.81	1
FALSE	High	IsMasterProtein	Q12769	Nuclear pore complex protein Nup160 OS=Homo sapiens OX=9606 GN=NUP160 PE=1 SV=3	0.002	2.579	1	1	1	1	1	1436	162	5.5	1.83	1
FALSE	High	IsMasterProtein	E9PL17	Polyribonucleotide 5'-hydroxyl-kinase Clp1 OS=Homo sapiens OX=9606 GN=CLP1 PE=1 SV=1	0.002	2.574	2	1	1	1	1	436	48.9	6.27	1.86	1
FALSE	High	IsMasterProtein	Q14684	Ribosomal RNA processing protein 1 homolog B OS=Homo sapiens OX=9606 GN=RRP1B PE=1 SV=3	0.002	2.552	1	1	1	1	1	758	84.4	9.76	1.76	1
FALSE	High	IsMasterProtein	Q9H329	Band 4.1-like protein 4B OS=Homo sapiens OX=9606 GN=EPB41L4B PE=2 SV=2	0.002	2.549	1	1	1	1	1	900	99.7	9.04	2.22	1
FALSE	High	IsMasterProtein	A0A0F7KYT8	Fragile X mental retardation autosomal homolog variant p2K OS=Homo sapiens OX=9606 GN=FXR1 PE=2 SV=1	0.002	2.512	1	1	1	1	1	677	76.2	6.83	0	1
FALSE	High	IsMasterProtein	Q5TA45	Integrator complex subunit 11 OS=Homo sapiens OX=9606 GN=INTS11 PE=1 SV=2	0.004	2.508	2	1	1	1	1	600	67.6	8.06	1.97	1
FALSE	High	IsMasterProtein	O14578	Citron Rho-interacting kinase OS=Homo sapiens OX=9606 GN=CIT PE=1 SV=2	0.004	2.503	0	1	1	1	1	2027	231.3	6.57	1.65	1
FALSE	High	IsMasterProtein	Q8WYQ5	Microprocessor complex subunit DGCR8 OS=Homo sapiens OX=9606 GN=DGCR8 PE=1 SV=1	0.004	2.477	1	1	1	1	1	773	86	5.95	0	1
FALSE	High	IsMasterProtein	Q5PSV4	Breast cancer metastasis-suppressor 1-like protein OS=Homo sapiens OX=9606 GN=BRMS1L PE=1 SV=2	0.005	2.469	2	1	1	1	1	323	37.6	5.15	0	1
FALSE	High	IsMasterProtein	O75937	DnaJ homolog subfamily C member 8 OS=Homo sapiens OX=9606 GN=DNAJC8 PE=1 SV=2	0.005	2.466	4	1	1	1	1	253	29.8	9.06	2.38	1
FALSE	High	IsMasterProtein	P37108	Signal recognition particle 14 kDa protein OS=Homo sapiens OX=9606 GN=SRP14 PE=1 SV=2	0.005	2.463	13	2	2	2	1	136	14.6	10.04	1.77	2
FALSE	High	IsMasterProtein	A4D2P0	Ras-related C3 botulinum toxin substrate 1 (Rho family, small GTP binding protein Rac1), isoform CRA_e OS=Homo sapiens OX=9606 GN=RAC1 PE=2 SV=1	0.005	2.459	9	2	2	2	1	211	23.5	8.63	0	2
FALSE	High	IsMasterProtein	A8K984	Structural maintenance of chromosomes protein OS=Homo sapiens OX=9606 PE=2 SV=1	0.005	2.459	1	1	1	1	1	1197	135.5	8.43	2.26	1
FALSE	High	IsMasterProtein	Q8WUM0	Nuclear pore complex protein Nup133 OS=Homo sapiens OX=9606 GN=NUP133 PE=1 SV=2	0.005	2.458	1	1	1	1	1	1156	128.9	5.1	1.78	1
FALSE	High	IsMasterProtein	A0A024R6Y2	Nuclear transport factor 2, isoform CRA_a OS=Homo sapiens OX=9606 GN=NUTF2 PE=4 SV=1	0.005	2.457	6	1	1	1	1	127	14.5	5.38	0	1
FALSE	High	IsMasterProtein	A0A024R4V5	Bromodomain containing 1, isoform CRA_a OS=Homo sapiens OX=9606 GN=BRD1 PE=4 SV=1	0.005	2.457	1	1	1	1	1	1189	133.2	8.59	1.62	1
FALSE	High	IsMasterProtein	A5PLN4	Splicing factor 4 OS=Homo sapiens OX=9606 GN=SF4 PE=2 SV=1	0.005	2.452	3	2	2	2	1	645	72.5	7.9	1.63	2
FALSE	High	IsMasterProtein	Q9NRR4	Ribonuclease 3 OS=Homo sapiens OX=9606 GN=DROSHA PE=1 SV=2	0.005	2.439	1	1	1	1	1	1374	159.2	7.87	2.74	1
FALSE	High	IsMasterProtein	P13473	Lysosome-associated membrane glycoprotein 2 OS=Homo sapiens OX=9606 GN=LAMP2 PE=1 SV=2	0.005	2.431	2	1	1	1	1	410	44.9	5.63	2.28	1
FALSE	High	IsMasterProtein	Q9BXW9	Fanconi anemia group D2 protein OS=Homo sapiens OX=9606 GN=FANCD2 PE=1 SV=2	0.005	2.423	1	1	1	1	1	1451	164	5.88	0	1
FALSE	High	IsMasterProtein	Q7Z7L1	Schlafen family member 11 OS=Homo sapiens OX=9606 GN=SLFN11 PE=1 SV=2	0.005	2.418	2	2	2	2	1	901	102.8	7.77	0	2
FALSE	High	IsMasterProtein	A0A140VK39	Protein phosphatase methylesterase 1 OS=Homo sapiens OX=9606 PE=2 SV=1	0.005	2.392	3	1	1	1	1	386	42.3	5.97	1.65	1
FALSE	High	IsMasterProtein	B2R7E8	cDNA, FLJ93412, highly similar to Homo sapiens replication protein A2, 32kDa (RPA2), mRNA OS=Homo sapiens OX=9606 PE=2 SV=1	0.005	2.355	3	1	1	1	1	270	29.2	6.15	2.02	1
FALSE	High	IsMasterProtein	Q9Y2X0	Mediator of RNA polymerase II transcription subunit 16 OS=Homo sapiens OX=9606 GN=MED16 PE=1 SV=2	0.004	2.355	1	1	1	1	1	877	96.7	7.37	1.93	1
FALSE	High	IsMasterProtein	B2R623	mRNA-capping enzyme OS=Homo sapiens OX=9606 PE=2 SV=1	0.004	2.354	1	1	1	1	1	597	68.4	8.22	0	1
FALSE	High	IsMasterProtein	Q52LR7	Enhancer of polycomb homolog 2 OS=Homo sapiens OX=9606 GN=EPC2 PE=1 SV=2	0.004	2.328	1	1	1	1	1	807	91	8.73	1.9	1
FALSE	High	IsMasterProtein	Q9Y6X9	MORC family CW-type zinc finger protein 2 OS=Homo sapiens OX=9606 GN=MORC2 PE=1 SV=2	0.004	2.312	1	1	1	1	1	1032	117.8	8.38	1.86	1
FALSE	High	IsMasterProtein	Q53HB4	M-phase phosphoprotein 6 variant (Fragment) OS=Homo sapiens OX=9606 PE=2 SV=1	0.004	2.305	7	1	1	1	1	160	19	5.29	2.37	1
FALSE	High	IsMasterProtein	A0A087WU53	Magnesium transporter protein 1 OS=Homo sapiens OX=9606 GN=MAGT1 PE=1 SV=1	0.004	2.273	2	1	1	1	1	367	41.5	9.94	0	1
FALSE	High	IsMasterProtein	Q6SPF0	Atherin OS=Homo sapiens OX=9606 GN=SAMD1 PE=1 SV=1	0.004	2.262	1	1	1	1	1	538	56	7.58	1.66	1
FALSE	High	IsMasterProtein	A0A142I7X2	NUP98/PHF23 fusion 2 protein (Fragment) OS=Homo sapiens OX=9606 PE=2 SV=1	0.004	2.255	2	1	1	1	1	845	86.6	7.85	2.39	1
FALSE	High	IsMasterProtein	Q9BVJ6	U3 small nucleolar RNA-associated protein 14 homolog A OS=Homo sapiens OX=9606 GN=UTP14A PE=1 SV=1	0.004	2.247	2	1	1	1	1	771	87.9	7.87	1.89	1
FALSE	High	IsMasterProtein	P62891	60S ribosomal protein L39 OS=Homo sapiens OX=9606 GN=RPL39 PE=1 SV=2	0.004	2.247	20	1	1	1	1	51	6.4	12.56	0	1
FALSE	High	IsMasterProtein	P56537	Eukaryotic translation initiation factor 6 OS=Homo sapiens OX=9606 GN=EIF6 PE=1 SV=1	0.004	2.243	4	1	1	1	1	245	26.6	4.68	0	1
FALSE	High	IsMasterProtein	G3V1L9	Tight junction protein 1 (Zona occludens 1), isoform CRA_a OS=Homo sapiens OX=9606 GN=TJP1 PE=1 SV=1	0.004	2.233	1	1	1	1	1	1768	197.3	6.67	0	1
FALSE	High	IsMasterProtein	B4E1N4	cDNA FLJ61695, highly similar to Glioma tumor suppressor candidate region gene 2 protein OS=Homo sapiens OX=9606 PE=2 SV=1	0.004	2.218	2	1	1	1	1	614	70	10.37	0	1
FALSE	High	IsMasterProtein	A0A024RB14	40S ribosomal protein S26 OS=Homo sapiens OX=9606 GN=RPS26 PE=3 SV=1	0.004	2.208	8	1	1	1	1	115	13	11	1.65	1
FALSE	High	IsMasterProtein	Q9NZM1	Myoferlin OS=Homo sapiens OX=9606 GN=MYOF PE=1 SV=1	0.004	2.202	1	1	1	1	1	2061	234.6	6.18	1.87	1
FALSE	High	IsMasterProtein	Q8IZQ5	Selenoprotein H OS=Homo sapiens OX=9606 GN=SELENOH PE=1 SV=2	0.004	2.192	7	1	1	1	1	122	13.4	9.74	1.86	1
FALSE	High	IsMasterProtein	Q9BZI7	Regulator of nonsense transcripts 3B OS=Homo sapiens OX=9606 GN=UPF3B PE=1 SV=1	0.004	2.187	2	1	1	1	1	483	57.7	9.48	0	1
FALSE	High	IsMasterProtein	A0A2R8YDH4	Tight junction protein ZO-2 OS=Homo sapiens OX=9606 GN=TJP2 PE=4 SV=1	0.004	2.177	1	1	1	1	1	1319	147.8	8.18	0	1
FALSE	High	IsMasterProtein	A0A0S2Q0B1	AT-rich interactive domain-containing protein 1A OS=Homo sapiens OX=9606 GN=ARID1A PE=4 SV=1	0.004	2.173	0	1	1	1	1	2285	241.9	6.7	1.63	1
FALSE	High	IsMasterProtein	F8W930	Insulin-like growth factor 2 mRNA-binding protein 2 OS=Homo sapiens OX=9606 GN=IGF2BP2 PE=1 SV=1	0.004	2.165	2	1	1	1	1	605	66.7	8.46	1.63	1
FALSE	High	IsMasterProtein	B2R5H5	cDNA, FLJ92476, highly similar to Homo sapiens LSM3 homolog, U6 small nuclear RNA associated (S. cerevisiae) (LSM3), mRNA OS=Homo sapiens OX=9606 PE=2 SV=1	0.004	2.161	12	1	1	1	1	102	11.8	4.7	1.82	1
FALSE	High	IsMasterProtein	A0A024RA49	Anillin, actin binding protein (Scraps homolog, Drosophila), isoform CRA_e OS=Homo sapiens OX=9606 GN=ANLN PE=4 SV=1	0.005	2.15	1	1	1	1	1	1124	124.1	8.07	0	1
FALSE	High	IsMasterProtein	Q09666	Neuroblast differentiation-associated protein AHNAK OS=Homo sapiens OX=9606 GN=AHNAK PE=1 SV=2	0.005	2.128	0	1	1	1	1	5890	628.7	6.15	0	1
FALSE	High	IsMasterProtein	H3BS72	Very-long-chain (3R)-3-hydroxyacyl-CoA dehydratase OS=Homo sapiens OX=9606 GN=HACD3 PE=1 SV=1	0.006	2.103	2	1	1	1	1	400	47.1	8.85	0	1
FALSE	High	IsMasterProtein	B8ZZN6	Small ubiquitin-related modifier 1 OS=Homo sapiens OX=9606 GN=SUMO1 PE=1 SV=1	0.006	2.086	5	1	1	1	1	146	16.6	6.2	1.77	1
FALSE	High	IsMasterProtein	Q9NPA8	Transcription and mRNA export factor ENY2 OS=Homo sapiens OX=9606 GN=ENY2 PE=1 SV=1	0.006	2.084	9	1	1	1	1	101	11.5	9.33	0	1
FALSE	High	IsMasterProtein	B3KMR5	cDNA FLJ12434 fis, clone NT2RM1000037, highly similar to Homo sapiens KIAA0690 protein OS=Homo sapiens OX=9606 PE=2 SV=1	0.007	2.067	1	1	1	1	1	1297	143.6	8.75	1.73	1
FALSE	High	IsMasterProtein	A0A024R7L8	UPF1 regulator of nonsense transcripts homolog (Yeast), isoform CRA_a OS=Homo sapiens OX=9606 GN=UPF1 PE=4 SV=1	0.007	2.053	1	1	1	1	1	1129	124.3	6.61	1.66	1
FALSE	High	IsMasterProtein	A0A0B4J2E5	Uncharacterized protein OS=Homo sapiens OX=9606 GN=LOC102724159 PE=1 SV=1	0.007	2.053	1	1	1	1	1	919	102.4	6.2	1.63	1
FALSE	High	IsMasterProtein	Q96CB8	Integrator complex subunit 12 OS=Homo sapiens OX=9606 GN=INTS12 PE=1 SV=1	0.007	2.042	3	1	1	1	1	462	48.8	9.69	1.7	1
FALSE	High	IsMasterProtein	A7BI36	p180/ribosome receptor OS=Homo sapiens OX=9606 GN=RRBP1 PE=2 SV=2	0.007	2.036	1	1	1	1	1	1540	165.6	8.97	1.91	1
FALSE	High	IsMasterProtein	B3KRV2	cDNA FLJ34950 fis, clone NT2RP7017284, highly similar to Casein kinase I isoform epsilon (EC 2.7.11.1) OS=Homo sapiens OX=9606 PE=2 SV=1	0.007	1.989	3	1	1	1	1	416	47.3	9.7	2.44	1
FALSE	High	IsMasterProtein	A0A2R8Y6W8	General transcription and DNA repair factor IIH helicase subunit XPB OS=Homo sapiens OX=9606 GN=ERCC3 PE=4 SV=1	0.007	1.989	1	1	1	1	1	807	91.9	7.62	0	1
FALSE	High	IsMasterProtein	J3KPZ4	Nuclear nucleic acid-binding protein C1D OS=Homo sapiens OX=9606 GN=C1D PE=1 SV=1	0.007	1.989	4	1	1	1	1	180	20.1	8.06	0	1
FALSE	High	IsMasterProtein	Q12797	Aspartyl/asparaginyl beta-hydroxylase OS=Homo sapiens OX=9606 GN=ASPH PE=1 SV=3	0.007	1.985	1	1	1	1	1	758	85.8	5.01	0	1
FALSE	High	IsMasterProtein	H3BSH7	U3 small nucleolar RNA-associated protein 4 homolog (Fragment) OS=Homo sapiens OX=9606 GN=UTP4 PE=1 SV=1	0.007	1.983	1	1	1	1	1	700	77.9	8.72	1.73	1
FALSE	High	IsMasterProtein	A0A087WT20	DDB1- and CUL4-associated factor 13 OS=Homo sapiens OX=9606 GN=DCAF13 PE=1 SV=1	0.007	1.98	2	1	1	1	1	597	67.5	9.29	0	1
FALSE	High	IsMasterProtein	Q9NPD3	Exosome complex component RRP41 OS=Homo sapiens OX=9606 GN=EXOSC4 PE=1 SV=3	0.007	1.979	5	1	1	1	1	245	26.4	6.52	1.63	1
FALSE	High	IsMasterProtein	P21246	Pleiotrophin OS=Homo sapiens OX=9606 GN=PTN PE=1 SV=1	0.007	1.967	6	1	1	1	1	168	18.9	9.6	1.79	1
FALSE	High	IsMasterProtein	Q8NEM7	Transcription factor SPT20 homolog OS=Homo sapiens OX=9606 GN=SUPT20H PE=1 SV=2	0.007	1.957	1	1	1	1	1	779	85.7	8.48	0	1
FALSE	High	IsMasterProtein	A1XPJ1	SARP3 (Fragment) OS=Homo sapiens OX=9606 PE=2 SV=1	0.007	1.933	2	1	1	1	1	591	64.9	6.8	0	1
FALSE	High	IsMasterProtein	Q9NQS7	Inner centromere protein OS=Homo sapiens OX=9606 GN=INCENP PE=1 SV=3	0.007	1.92	1	1	1	1	1	918	105.4	9.44	1.8	1
FALSE	High	IsMasterProtein	Q14147	Probable ATP-dependent RNA helicase DHX34 OS=Homo sapiens OX=9606 GN=DHX34 PE=1 SV=2	0.007	1.918	1	1	1	1	1	1143	128	7.56	0	1
FALSE	High	IsMasterProtein	B2RAH5	cDNA, FLJ94919, highly similar to Homo sapiens protein phosphatase 1, regulatory (inhibitor) subunit 12A (PPP1R12A), mRNA OS=Homo sapiens OX=9606 PE=2 SV=1	0.007	1.875	2	1	1	1	1	1030	115.3	5.43	0	1
FALSE	High	IsMasterProtein	A8KAP0	cDNA FLJ75279, highly similar to Homo sapiens elongation factor RNA polymerase II (ELL), mRNA OS=Homo sapiens OX=9606 PE=2 SV=1	0.007	1.861	2	1	1	1	1	621	68.3	9.38	2.27	1
FALSE	High	IsMasterProtein	D9HTE9	Plasma membrane citrate carrier OS=Homo sapiens OX=9606 GN=SLC25A1 PE=2 SV=1	0.007	1.846	3	1	1	1	1	318	35	9.99	1.74	1
FALSE	High	IsMasterProtein	Q9H0E9	Bromodomain-containing protein 8 OS=Homo sapiens OX=9606 GN=BRD8 PE=1 SV=2	0.007	1.84	1	1	1	1	1	1235	135.3	4.6	0	1
FALSE	High	IsMasterProtein	Q4LE48	STAG1 variant protein (Fragment) OS=Homo sapiens OX=9606 GN=STAG1 variant protein PE=2 SV=1	0.007	1.84	1	1	1	1	1	1275	146.2	5.66	2.03	1
FALSE	High	IsMasterProtein	P46776	60S ribosomal protein L27a OS=Homo sapiens OX=9606 GN=RPL27A PE=1 SV=2	0.007	1.833	5	1	1	1	1	148	16.6	11	0	1
FALSE	High	IsMasterProtein	Q5BJF2	Sigma intracellular receptor 2 OS=Homo sapiens OX=9606 GN=TMEM97 PE=1 SV=1	0.007	1.829	5	1	1	1	1	176	20.8	9.38	0	1
FALSE	High	IsMasterProtein	A8K5Q1	cDNA FLJ77548, highly similar to Homo sapiens bin3, bicoid-interacting 3, homolog (Drosophila) (BCDIN3), mRNA OS=Homo sapiens OX=9606 PE=2 SV=1	0.007	1.804	3	1	1	1	1	689	74.3	9.57	2.62	1
FALSE	High	IsMasterProtein	B7ZKM6	Uveal autoantigen with coiled-coil domains and ankyrin repeats OS=Homo sapiens OX=9606 GN=UACA PE=2 SV=1	0.007	1.79	1	1	1	1	1	1416	162.5	7.03	1.92	1
FALSE	High	IsMasterProtein	Q9Y4A5	Transformation/transcription domain-associated protein OS=Homo sapiens OX=9606 GN=TRRAP PE=1 SV=3	0.007	1.789	0	1	1	1	1	3859	437.3	8.19	1.67	1
FALSE	High	IsMasterProtein	Q9NXE8	Pre-mRNA-splicing factor CWC25 homolog OS=Homo sapiens OX=9606 GN=CWC25 PE=1 SV=1	0.007	1.775	2	1	1	1	1	425	49.6	10.18	1.63	1
FALSE	High	IsMasterProtein	O43818	U3 small nucleolar RNA-interacting protein 2 OS=Homo sapiens OX=9606 GN=RRP9 PE=1 SV=1	0.007	1.769	1	1	1	1	1	475	51.8	7.85	0	1
FALSE	High	IsMasterProtein	O60271	C-Jun-amino-terminal kinase-interacting protein 4 OS=Homo sapiens OX=9606 GN=SPAG9 PE=1 SV=4	0.007	1.769	1	1	1	1	1	1321	146.1	5.15	0	1
FALSE	Medium	IsMasterProtein	G3V2U7	Acylphosphatase OS=Homo sapiens OX=9606 GN=ACYP1 PE=1 SV=1	0.012	1.749	5	1	1	1	1	129	14.1	9.7	2.29	1
FALSE	Medium	IsMasterProtein	A8K594	cDNA FLJ77256, highly similar to Homo sapiens SH3-domain binding protein 4 (SH3BP4), mRNA OS=Homo sapiens OX=9606 PE=2 SV=1	0.012	1.748	1	1	1	1	1	963	107.4	7.59	1.91	1
FALSE	Medium	IsMasterProtein	P62829	60S ribosomal protein L23 OS=Homo sapiens OX=9606 GN=RPL23 PE=1 SV=1	0.012	1.744	6	1	1	1	1	140	14.9	10.51	2.09	1
FALSE	Medium	IsMasterProtein	A2A2Q9	Protein AAR2 homolog OS=Homo sapiens OX=9606 GN=AAR2 PE=1 SV=1	0.012	1.742	2	1	1	1	1	398	45	7.46	2.2	1
FALSE	Medium	IsMasterProtein	P0DPB5	Protein POLR1D, isoform 2 OS=Homo sapiens OX=9606 GN=POLR1D PE=1 SV=1	0.012	1.719	6	1	1	1	1	122	14.3	9.88	1.84	1
FALSE	Medium	IsMasterProtein	P29508	Serpin B3 OS=Homo sapiens OX=9606 GN=SERPINB3 PE=1 SV=2	0.012	1.707	2	1	1	1	1	390	44.5	6.81	0	1
FALSE	Medium	IsMasterProtein	C9JJ19	28S ribosomal protein S34, mitochondrial OS=Homo sapiens OX=9606 GN=MRPS34 PE=1 SV=2	0.012	1.704	3	1	1	1	1	225	26.3	9.89	0	1
FALSE	Medium	IsMasterProtein	O60716	Catenin delta-1 OS=Homo sapiens OX=9606 GN=CTNND1 PE=1 SV=1	0.012	1.701	1	1	1	1	1	968	108.1	6.23	0	1
FALSE	Medium	IsMasterProtein	P05413	Fatty acid-binding protein, heart OS=Homo sapiens OX=9606 GN=FABP3 PE=1 SV=4	0.012	1.692	5	1	1	1	1	133	14.8	6.8	1.82	1
FALSE	Medium	IsMasterProtein	A0A1W2PNV4	Uncharacterized protein OS=Homo sapiens OX=9606 PE=4 SV=1	0.012	1.686	1	1	1	1	1	684	75.8	8.59	0	1
FALSE	Medium	IsMasterProtein	P62312	U6 snRNA-associated Sm-like protein LSm6 OS=Homo sapiens OX=9606 GN=LSM6 PE=1 SV=1	0.012	1.671	9	1	1	1	1	80	9.1	9.58	1.87	1
FALSE	Medium	IsMasterProtein	A0A140VJE3	Methionine aminopeptidase 2 OS=Homo sapiens OX=9606 GN=METAP2 PE=2 SV=1	0.012	1.648	3	1	1	1	1	478	52.9	5.82	0	1
FALSE	Medium	IsMasterProtein	Q9UJX3	Anaphase-promoting complex subunit 7 OS=Homo sapiens OX=9606 GN=ANAPC7 PE=1 SV=4	0.012	1.63	2	1	1	1	1	599	66.8	5.64	0	1
FALSE	Medium	IsMasterProtein	Q9H4L7	SWI/SNF-related matrix-associated actin-dependent regulator of chromatin subfamily A containing DEAD/H box 1 OS=Homo sapiens OX=9606 GN=SMARCAD1 PE=1 SV=2	0.014	1.606	1	1	1	1	1	1026	117.3	5.55	0	1
FALSE	Medium	IsMasterProtein	A0A024R9G0	Polymerase (RNA) II (DNA directed) polypeptide K, 7.0kDa, isoform CRA_a OS=Homo sapiens OX=9606 GN=POLR2K PE=4 SV=1	0.014	1.595	12	1	1	1	1	58	7	9.06	1.73	1
FALSE	Medium	IsMasterProtein	F1T0L5	ATP-dependent RNA helicase DDX51 OS=Homo sapiens OX=9606 GN=DDX51 PE=2 SV=1	0.014	1.583	1	1	1	1	1	666	72.4	8.16	1.72	1
FALSE	Medium	IsMasterProtein	M0QYZ2	AP complex subunit sigma OS=Homo sapiens OX=9606 GN=AP2S1 PE=1 SV=1	0.015	1.572	4	1	1	1	1	158	18.9	7.81	1.6	1
FALSE	Medium	IsMasterProtein	B4DKM0	cDNA FLJ51883, highly similar to Mitochondrial 39S ribosomal protein L3 OS=Homo sapiens OX=9606 PE=2 SV=1	0.015	1.553	2	1	1	1	1	375	41.6	9.58	1.61	1
FALSE	Medium	IsMasterProtein	O60884	DnaJ homolog subfamily A member 2 OS=Homo sapiens OX=9606 GN=DNAJA2 PE=1 SV=1	0.016	1.545	2	1	1	1	1	412	45.7	6.48	2.02	1
FALSE	Medium	IsMasterProtein	Q02978	Mitochondrial 2-oxoglutarate/malate carrier protein OS=Homo sapiens OX=9606 GN=SLC25A11 PE=1 SV=3	0.016	1.544	3	1	1	1	1	314	34	9.91	0	1
FALSE	Medium	IsMasterProtein	Q9H4L4	Sentrin-specific protease 3 OS=Homo sapiens OX=9606 GN=SENP3 PE=1 SV=2	0.016	1.525	2	1	1	1	1	574	65	8.56	1.79	1
FALSE	Medium	IsMasterProtein	Q5VZL5	Zinc finger MYM-type protein 4 OS=Homo sapiens OX=9606 GN=ZMYM4 PE=1 SV=1	0.017	1.518	1	1	1	1	1	1548	172.7	6.84	0	1
FALSE	Medium	IsMasterProtein	A0A024R7D2	Solute carrier family 44, member 2, isoform CRA_a OS=Homo sapiens OX=9606 GN=SLC44A2 PE=3 SV=1	0.018	1.517	1	1	1	1	1	706	80.1	8.62	0	1
FALSE	Medium	IsMasterProtein	A0A024R719	Solute carrier family 7 (Cationic amino acid transporter, y+ system), member 6, isoform CRA_a OS=Homo sapiens OX=9606 GN=SLC7A6 PE=4 SV=1	0.018	1.515	1	1	1	1	1	515	56.8	5.88	0	1
FALSE	Medium	IsMasterProtein	Q9ULX9	Transcription factor MafF OS=Homo sapiens OX=9606 GN=MAFF PE=1 SV=2	0.018	1.495	4	1	1	1	1	164	17.7	9.8	1.67	1
FALSE	Medium	IsMasterProtein	Q8N5K1	CDGSH iron-sulfur domain-containing protein 2 OS=Homo sapiens OX=9606 GN=CISD2 PE=1 SV=1	0.018	1.48	6	1	1	1	1	135	15.3	9.61	0	1
FALSE	Medium	IsMasterProtein	A3RJH1	ATP-dependent RNA helicase DDX1 OS=Homo sapiens OX=9606 GN=DDX1 PE=2 SV=1	0.018	1.479	1	1	1	1	1	740	82.4	7.23	2.11	1
FALSE	Medium	IsMasterProtein	Q9NXE4	Sphingomyelin phosphodiesterase 4 OS=Homo sapiens OX=9606 GN=SMPD4 PE=1 SV=3	0.018	1.468	1	1	1	1	1	866	97.7	8.27	1.9	1
FALSE	Medium	IsMasterProtein	Q16560	U11/U12 small nuclear ribonucleoprotein 35 kDa protein OS=Homo sapiens OX=9606 GN=SNRNP35 PE=1 SV=1	0.018	1.467	3	1	1	1	1	246	29.4	9.86	0	1
FALSE	Medium	IsMasterProtein	Q75N03	E3 ubiquitin-protein ligase Hakai OS=Homo sapiens OX=9606 GN=CBLL1 PE=1 SV=1	0.02	1.462	2	1	1	1	1	491	54.5	8.29	0	1
FALSE	Medium	IsMasterProtein	Q9P2N6	KAT8 regulatory NSL complex subunit 3 OS=Homo sapiens OX=9606 GN=KANSL3 PE=1 SV=2	0.02	1.457	2	1	1	1	1	904	95.9	9.39	1.99	1
FALSE	Medium	IsMasterProtein	A0A024R7B0	Testicular tissue protein Li 217 OS=Homo sapiens OX=9606 GN=UBL5 PE=2 SV=1	0.02	1.447	12	1	1	1	1	73	8.5	8.44	1.64	1
FALSE	Medium	IsMasterProtein	O75909	Cyclin-K OS=Homo sapiens OX=9606 GN=CCNK PE=1 SV=2	0.02	1.444	1	1	1	1	1	580	64.2	8.41	2.13	1
FALSE	Medium	IsMasterProtein	A0A0A0MQX8	Muscleblind-like protein 1 OS=Homo sapiens OX=9606 GN=MBNL1 PE=1 SV=1	0.02	1.433	2	1	1	1	1	400	43	8.82	2.01	1
FALSE	Medium	IsMasterProtein	D3DR65	SPFH domain family, member 1, isoform CRA_a OS=Homo sapiens OX=9606 GN=SPFH1 PE=4 SV=1	0.02	1.432	4	1	1	1	1	348	39.1	7.87	1.9	1
FALSE	Medium	IsMasterProtein	Q12931	Heat shock protein 75 kDa, mitochondrial OS=Homo sapiens OX=9606 GN=TRAP1 PE=1 SV=3	0.022	1.413	1	1	1	1	1	704	80.1	8.21	0	1
FALSE	Medium	IsMasterProtein	A0A024RDH3	Uncharacterized protein OS=Homo sapiens OX=9606 GN=MGC16169 PE=4 SV=1	0.022	1.411	1	1	1	1	1	893	100.6	6.52	1.7	1
FALSE	Medium	IsMasterProtein	A0A024QZC1	CD2 antigen (Cytoplasmic tail) binding protein 2, isoform CRA_a OS=Homo sapiens OX=9606 GN=CD2BP2 PE=2 SV=1	0.022	1.402	2	1	1	1	1	341	37.6	4.61	1.61	1
FALSE	Medium	IsMasterProtein	Q4LE36	ACLY variant protein (Fragment) OS=Homo sapiens OX=9606 GN=ACLY variant protein PE=2 SV=1	0.022	1.395	1	1	1	1	1	1137	124.5	8.03	0	1
FALSE	Medium	IsMasterProtein	V9HVY9	Epididymis secretory protein Li 296 OS=Homo sapiens OX=9606 GN=HEL-S-296 PE=2 SV=1	0.022	1.384	1	1	1	1	1	599	67.7	6.29	1.97	1
FALSE	Medium	IsMasterProtein	A0A2P9ADW2	Phosphoadenosine phosphosulfate reductase OS=Homo sapiens OX=9606 GN=cysH PE=4 SV=1	0.022	1.376	4	1	1	1	1	235	25.6	7.74	1.93	1
FALSE	Medium	IsMasterProtein	O15379	Histone deacetylase 3 OS=Homo sapiens OX=9606 GN=HDAC3 PE=1 SV=2	0.022	1.369	2	1	1	1	1	428	48.8	5.16	0	1
FALSE	Medium	IsMasterProtein	I3L504	Eukaryotic translation initiation factor 5A-1 OS=Homo sapiens OX=9606 GN=EIF5A PE=1 SV=1	0.022	1.358	4	1	1	1	1	186	20.5	5.25	1.75	1
FALSE	Medium	IsMasterProtein	O75179	Ankyrin repeat domain-containing protein 17 OS=Homo sapiens OX=9606 GN=ANKRD17 PE=1 SV=3	0.022	1.352	0	1	1	1	1	2603	274.1	6.52	0	1
FALSE	Medium	IsMasterProtein	Q9H930	Nuclear body protein SP140-like protein OS=Homo sapiens OX=9606 GN=SP140L PE=1 SV=3	0.024	1.335	1	1	1	1	1	580	67	8.48	0	1
FALSE	Medium	IsMasterProtein	A8K189	cDNA FLJ77965 OS=Homo sapiens OX=9606 PE=2 SV=1	0.024	1.326	2	1	1	1	1	461	51.5	6.96	2.07	1
FALSE	Medium	IsMasterProtein	Q7Z3K3	Pogo transposable element with ZNF domain OS=Homo sapiens OX=9606 GN=POGZ PE=1 SV=2	0.024	1.317	0	1	1	1	1	1410	155.2	7.4	1.65	1
FALSE	Medium	IsMasterProtein	A8K3C3	T-complex protein 1 subunit delta OS=Homo sapiens OX=9606 PE=2 SV=1	0.023	1.311	1	1	1	1	1	539	57.9	7.83	0	1
FALSE	Medium	IsMasterProtein	P09382	Galectin-1 OS=Homo sapiens OX=9606 GN=LGALS1 PE=1 SV=2	0.023	1.307	6	1	1	1	1	135	14.7	5.5	0	1
FALSE	Medium	IsMasterProtein	Q02413	Desmoglein-1 OS=Homo sapiens OX=9606 GN=DSG1 PE=1 SV=2	0.024	1.304	1	1	1	1	1	1049	113.7	5.03	1.93	1
FALSE	Medium	IsMasterProtein	C9JVQ0	Small nuclear ribonucleoprotein G OS=Homo sapiens OX=9606 GN=SNRPG PE=1 SV=1	0.024	1.281	7	1	1	1	1	96	10.8	9.88	0	1
FALSE	Medium	IsMasterProtein	A0A2P9ALJ4	DSBA oxidoreductase OS=Homo sapiens OX=9606 GN=BQ8482_220182 PE=4 SV=1	0.025	1.253	4	1	1	1	1	238	25.4	8.97	0	1
FALSE	Medium	IsMasterProtein	R4GMX3	COMMD3-BMI1 readthrough OS=Homo sapiens OX=9606 GN=COMMD3-BMI1 PE=4 SV=1	0.025	1.243	1	1	1	1	1	469	53.3	7.93	1.65	1
FALSE	Medium	IsMasterProtein	Q99442	Translocation protein SEC62 OS=Homo sapiens OX=9606 GN=SEC62 PE=1 SV=1	0.025	1.243	3	1	1	1	1	399	45.8	7.12	0	1
FALSE	Medium	IsMasterProtein	Q68E01	Integrator complex subunit 3 OS=Homo sapiens OX=9606 GN=INTS3 PE=1 SV=1	0.025	1.235	1	1	1	1	1	1043	118	5.8	0	1
FALSE	Medium	IsMasterProtein	Q9H5Z1	Probable ATP-dependent RNA helicase DHX35 OS=Homo sapiens OX=9606 GN=DHX35 PE=1 SV=2	0.024	1.231	1	1	1	1	1	703	78.9	8.59	0	1
FALSE	Medium	IsMasterProtein	A6NHB5	Zinc finger MYM-type protein 3 OS=Homo sapiens OX=9606 GN=ZMYM3 PE=1 SV=1	0.024	1.228	1	1	1	1	1	1372	152.5	6.35	0	1
FALSE	Medium	IsMasterProtein	P42858	Huntingtin OS=Homo sapiens OX=9606 GN=HTT PE=1 SV=2	0.024	1.224	0	1	1	1	1	3142	347.4	6.2	0	1
FALSE	Medium	IsMasterProtein	H0YFD6	Trifunctional enzyme subunit alpha, mitochondrial OS=Homo sapiens OX=9606 GN=HADHA PE=1 SV=2	0.024	1.222	1	1	1	1	1	792	86.3	9.1	0	1
FALSE	Medium	IsMasterProtein	P29376	Leukocyte tyrosine kinase receptor OS=Homo sapiens OX=9606 GN=LTK PE=1 SV=3	0.024	1.196	2	1	1	1	1	864	91.6	6.49	0	1
FALSE	Medium	IsMasterProtein	P57678	Gem-associated protein 4 OS=Homo sapiens OX=9606 GN=GEMIN4 PE=1 SV=2	0.025	1.167	1	1	1	1	1	1058	120	6.04	0	1
FALSE	Medium	IsMasterProtein	A0A024R8B7	Cofactor required for Sp1 transcriptional activation, subunit 8, 34kDa, isoform CRA_b OS=Homo sapiens OX=9606 GN=CRSP8 PE=4 SV=1	0.025	1.164	3	1	1	1	1	311	35.4	9.31	0	1
FALSE	Medium	IsMasterProtein	B7ZW66	Pepsinogen 5, group I (Pepsinogen A) OS=Homo sapiens OX=9606 GN=PGA5 PE=2 SV=1	0.025	1.15	2	1	1	1	1	388	42	4.42	0	1
FALSE	Medium	IsMasterProtein	Q5HYJ3	Protein FAM76B OS=Homo sapiens OX=9606 GN=FAM76B PE=1 SV=3	0.025	1.136	3	1	1	1	1	339	38.7	9.25	0	1
FALSE	Medium	IsMasterProtein	P35251	Replication factor C subunit 1 OS=Homo sapiens OX=9606 GN=RFC1 PE=1 SV=4	0.025	1.124	1	1	1	1	1	1148	128.2	9.36	0	1
FALSE	Medium	IsMasterProtein	A0A2P9ATZ5	Uncharacterized protein OS=Homo sapiens OX=9606 GN=BQ8482_480074 PE=4 SV=1	0.025	1.123	2	1	1	1	1	243	26.4	8.73	0	1
FALSE	Medium	IsMasterProtein	P08151	Zinc finger protein GLI1 OS=Homo sapiens OX=9606 GN=GLI1 PE=1 SV=1	0.026	1.115	1	1	1	1	1	1106	117.8	7.33	0	1
FALSE	Medium	IsMasterProtein	G5E9T8	Golgi SNAP receptor complex member 1 (Fragment) OS=Homo sapiens OX=9606 GN=GOSR1 PE=1 SV=2	0.026	1.095	4	1	1	1	1	255	29.1	9.91	0	1
FALSE	Medium	IsMasterProtein	Q04721	Neurogenic locus notch homolog protein 2 OS=Homo sapiens OX=9606 GN=NOTCH2 PE=1 SV=3	0.026	1.091	1	1	1	1	1	2471	265.2	5.14	0	1
FALSE	Medium	IsMasterProtein	Q9Y2J2	Band 4.1-like protein 3 OS=Homo sapiens OX=9606 GN=EPB41L3 PE=1 SV=2	0.027	1.085	1	1	1	1	1	1087	120.6	5.19	0	1
FALSE	Medium	IsMasterProtein	Q8NF86	Serine protease 33 OS=Homo sapiens OX=9606 GN=PRSS33 PE=1 SV=3	0.027	1.085	3	1	1	1	1	280	29.8	9.94	1.88	1
FALSE	Medium	IsMasterProtein	Q96L35	EPH receptor B4, isoform CRA_b OS=Homo sapiens OX=9606 GN=EPHB4 PE=1 SV=1	0.027	1.084	1	1	1	1	1	935	102.5	7.03	0	1
FALSE	Medium	IsMasterProtein	P09529	Inhibin beta B chain OS=Homo sapiens OX=9606 GN=INHBB PE=1 SV=2	0.027	1.079	2	1	1	1	1	407	45.1	8.03	0	1
FALSE	Medium	IsMasterProtein	K7ESH3	Adhesion G protein-coupled receptor L1 (Fragment) OS=Homo sapiens OX=9606 GN=ADGRL1 PE=1 SV=1	0.027	1.079	4	1	1	1	1	225	24.7	6.55	0	1
FALSE	Medium	IsMasterProtein	A0A2P9AGW3	Oligopeptide transport ATP-binding protein AppD OS=Homo sapiens OX=9606 GN=appD PE=4 SV=1	0.027	1.068	4	1	1	1	1	329	35	8.51	0	1
FALSE	Medium	IsMasterProtein	Q9BVP2	Guanine nucleotide-binding protein-like 3 OS=Homo sapiens OX=9606 GN=GNL3 PE=1 SV=2	0.027	1.055	1	1	1	1	1	549	62	9.16	0	1
FALSE	Medium	IsMasterProtein	A0A024R3A2	DCN1-like protein OS=Homo sapiens OX=9606 GN=DCUN1D5 PE=4 SV=1	0.029	1.018	6	1	1	1	1	237	27.5	5.58	0	1
FALSE	Medium	IsMasterProtein	Q5TZA2	Rootletin OS=Homo sapiens OX=9606 GN=CROCC PE=1 SV=1	0.03	1.001	0	1	1	1	1	2017	228.4	5.5	1.97	1
FALSE	Medium	IsMasterProtein	A8K564	cDNA FLJ76716, highly similar to Homo sapiens WD repeat domain 70 (WDR70), mRNA OS=Homo sapiens OX=9606 PE=2 SV=1	0.032	0.962	1	1	1	1	1	654	73.1	6.33	0	1
FALSE	Medium	IsMasterProtein	B3KNC3	cDNA FLJ14222 fis, clone NT2RP3003992, highly similar to Nucleolar complex protein 2 homolog OS=Homo sapiens OX=9606 PE=2 SV=1	0.032	0.959	1	1	1	1	1	749	84.9	5.62	2.24	1
FALSE	Medium	IsMasterProtein	P05546	Heparin cofactor 2 OS=Homo sapiens OX=9606 GN=SERPIND1 PE=1 SV=3	0.033	0.958	1	1	1	1	1	499	57	6.9	0	1
FALSE	Medium	IsMasterProtein	O60583	Cyclin-T2 OS=Homo sapiens OX=9606 GN=CCNT2 PE=1 SV=2	0.032	0.956	1	1	1	1	1	730	81	8.92	0	1
FALSE	Medium	IsMasterProtein	Q9NQT5	Exosome complex component RRP40 OS=Homo sapiens OX=9606 GN=EXOSC3 PE=1 SV=3	0.032	0.952	3	1	1	1	1	275	29.6	8.1	1.95	1
FALSE	Medium	IsMasterProtein	B4DWX3	Importin subunit alpha OS=Homo sapiens OX=9606 PE=2 SV=1	0.033	0.949	1	1	1	1	1	541	60.5	5.02	0	1
FALSE	Medium	IsMasterProtein	B7Z268	Single-stranded DNA binding protein 1, isoform CRA_c OS=Homo sapiens OX=9606 GN=SSBP1 PE=2 SV=1	0.033	0.938	5	1	1	1	1	159	18.5	10.1	0	1
FALSE	Medium	IsMasterProtein	Q2M243	Coiled-coil domain-containing protein 27 OS=Homo sapiens OX=9606 GN=CCDC27 PE=2 SV=2	0.033	0.937	1	1	1	1	1	656	75.3	5.68	0	1
FALSE	Medium	IsMasterProtein	P02751	Fibronectin OS=Homo sapiens OX=9606 GN=FN1 PE=1 SV=4	0.034	0.906	0	1	1	1	1	2386	262.5	5.71	0	1
FALSE	Medium	IsMasterProtein	A6NHR9	Structural maintenance of chromosomes flexible hinge domain-containing protein 1 OS=Homo sapiens OX=9606 GN=SMCHD1 PE=1 SV=2	0.034	0.893	1	1	1	1	1	2005	226.2	7.3	0	1
FALSE	Medium	IsMasterProtein	A0A024R1C1	Peptidylprolyl isomerase (Cyclophilin)-like 2, isoform CRA_b OS=Homo sapiens OX=9606 GN=PPIL2 PE=4 SV=1	0.034	0.89	2	1	1	1	1	520	58.8	8.78	2.04	1
FALSE	Medium	IsMasterProtein	Q9NSI2	Protein FAM207A OS=Homo sapiens OX=9606 GN=FAM207A PE=1 SV=2	0.034	0.889	3	1	1	1	1	230	25.4	11.08	0	1
FALSE	Medium	IsMasterProtein	Q3ZCV2	Lymphocyte expansion molecule OS=Homo sapiens OX=9606 GN=LEXM PE=2 SV=4	0.035	0.883	2	1	1	1	1	418	47.6	9.83	0	1
